# Supplementary material for: Evaluation of a ‘serious game’ on nursing student knowledge and uptake of influenza vaccination
Source: PLoS One. 2021 Jan 14;16(1):e0245389. doi: 10.1371/journal.pone.0245389 (PMC7808644; doi:10.1371/journal.pone.0245389)
Supplement: S1 Dataset — (XLSX) [file pone.0245389.s001.xlsx]

## Sheet: Pre
Pre-Test
Student Code	Total Score (%)	Number of Correct Answers	Influenza isn’t such a big deal	The flu vaccine gives you flu.	Which of these will not treat influenza?	Healthy people don’t get seasonal flu.	Flu is a mild illness so I don’t need to be vaccinated.	The side effects of the flu vaccine are really bad.	How often should you get the flu jab?	The flu jab is safe.	The influenza jab has been properly tested.	How effective can the flu vaccine be?	Can a pregnant woman have the vaccine?	You must avoid other people after the jab because you’ll be infectious	Should I go to work if I have been in contact with somebody who has flu?	Everyone should get the flu jab.	Where can you get the flu jab?	Once you've had the flu vaccine, you're protected for life.	This year’s flu jab will protect me against swine flu.	Children can have the flu vaccine	When is the best time to get the jab?	It’s nearly Christmas and I haven’t had the jab. Is it too late?	Vitamin C can prevent influenza.	Breastfeeding mothers shouldn’t have the influenza jab.	I had the flu jab last year, so I don’t need it again this year.	I’m on antibiotics. Can I still have the flu jab?	How quickly are you protected after the flu vaccine?	I have a cold. Can I get the flu jab?	The flu vaccine makes it easier to catch other things like pneumonia.	Even healthy people can die from flu.	Most people infected with influenza have no symptoms.	I’m healthy and never catch flu, should I still get vaccinated?	Eating well and washing my hands will protect me from the flu.	You can get the flu by going out in the cold without a coat.	You must see your GP if you have flu.	Fever, aches, exhaustion and a cough are all flu symptoms.	Is my partner eligible for a free flu jab too?	People with underlying health conditions should get the flu jab.	The flu vaccine will protect me from the Australian Flu.	My employer can force me to get the influenza vaccine.	All Nursing Students Should Get the Flu Vaccine	You can catch the flu from someone sneezing near you.
1	72.5	29	F	F	A. Antivirals	F	F	F	A. Every Year	T	T	B. Up to 80%	A. Yes	F	A. Yes	T	C. Both HSC Trusts and Your GP	F	T	T	B. October	B. No	F	F	F	A. Yes	B. 1-5 Days	B. No	T	T	F	C. If You Want To	T	F	T	T	C. Only if They are At Risk	T	F	F	T	T
2	72.5	29	F	F	A. Antivirals	F	F	F	A. Every Year	T	T	B. Up to 80%	A. Yes	F	B. No	T	C. Both HSC Trusts and Your GP	F	F	T	B. October	B. No	F	F	F	B. Yes Unless I Have A Fever	B. 1-5 Days	B. No	F	T	F	A. Yes	T	T	F	T	C. Only if They are At Risk	T	F	F	T	F
3	72.5	29	F	F	B. Antibiotics	F	F	F	A. Every Year	T	F	B. Up to 80%	C. Yes - Up Until 20 Weeks	F	B. No	T	C. Both HSC Trusts and Your GP	F	F	T	B. October	B. No	F	F	F	B. Yes Unless I Have A Fever	A. Straight Away	A. Yes	T	T	T	A. Yes	T	F	T	T	A. Yes	T	F	F	T	T
4	85	34	F	F	A. Antivirals	F	F	F	A. Every Year	T	T	B. Up to 80%	C. Yes - Up Until 20 Weeks	F	C. Yes but avoid very old or very young people	T	C. Both HSC Trusts and Your GP	F	T	T	B. October	B. No	F	F	F	B. Yes Unless I Have A Fever	B. 1-5 Days	A. Yes	F	T	T	A. Yes	F	T	F	T	C. Only if They are At Risk	T	T	F	T	T
5	75	30	F	F	B. Antibiotics	F	F	F	A. Every Year	T	F	C. Up to 40%	A. Yes	F	C. Yes but avoid very old or very young people	F	C. Both HSC Trusts and Your GP	F	F	T	B. October	B. No	F	F	F	B. Yes Unless I Have A Fever	B. 1-5 Days	A. Yes	T	T	F	A. Yes	F	T	F	T	A. Yes	T	F	F	T	T
6	60	24	F	F	B. Antibiotics	F	F	F	A. Every Year	T	T	B. Up to 80%	C. Yes - Up Until 20 Weeks	F	C. Yes but avoid very old or very young people	T	B. Only At Your GP's	F	F	T	A. August	C. No, but you must pay	F	F	F	B. Yes Unless I Have A Fever	C. 10-14 Days	B. No	F	T	F	C. If You Want To	T	T	T	T	A. Yes	T	F	F	T	F
7	75	30	F	F	B. Antibiotics	F	F	F	A. Every Year	T	T	B. Up to 80%	A. Yes	F	C. Yes but avoid very old or very young people	T	C. Both HSC Trusts and Your GP	F	F	T	B. October	B. No	F	F	F	A. Yes	B. 1-5 Days	A. Yes	F	T	F	C. If You Want To	T	F	F	T	A. Yes	T	F	F	T	T
8	65	26	T	F	B. Antibiotics	F	T	F	A. Every Year	T	T	B. Up to 80%	C. Yes - Up Until 20 Weeks	F	C. Yes but avoid very old or very young people	F	C. Both HSC Trusts and Your GP	F	F	T	A. August	B. No	F	T	F	A. Yes	A. Straight Away	B. No	F	T	F	C. If You Want To	T	F	F	T	C. Only if They are At Risk	T	F	F	T	T
9	62.5	25	F	T	A. Antivirals	F	F	F	A. Every Year	T	T	B. Up to 80%	C. Yes - Up Until 20 Weeks	F	C. Yes but avoid very old or very young people	T	C. Both HSC Trusts and Your GP	F	F	T	B. October	B. No	T	F	F	B. Yes Unless I Have A Fever	A. Straight Away	B. No	F	T	F	C. If You Want To	T	T	T	T	C. Only if They are At Risk	T	F	F	T	T
10	55	22	F	T	A. Antivirals	F	F	T	A. Every Year	T	T	B. Up to 80%	C. Yes - Up Until 20 Weeks	F	B. No	F	C. Both HSC Trusts and Your GP	F	F	F	C. December	B. No	F	T	F	C. No	A. Straight Away	B. No	F	T	F	A. Yes	T	F	T	T	A. Yes	T	F	F	T	F
11	75	30	F	F	B. Antibiotics	F	F	F	A. Every Year	T	F	B. Up to 80%	C. Yes - Up Until 20 Weeks	F	B. No	T	C. Both HSC Trusts and Your GP	F	F	T	B. October	C. No, but you must pay	F	F	F	B. Yes Unless I Have A Fever	C. 10-14 Days	B. No	F	T	T	C. If You Want To	F	F	T	T	C. Only if They are At Risk	T	F	F	T	T
12	72.5	29	F	F	B. Antibiotics	F	F	F	A. Every Year	T	T	B. Up to 80%	A. Yes	F	B. No	T	C. Both HSC Trusts and Your GP	F	F	T	B. October	B. No	F	F	F	C. No	B. 1-5 Days	B. No	F	T	T	C. If You Want To	T	F	T	T	A. Yes	T	F	F	T	T
13	80	32	F	F	B. Antibiotics	F	F	F	A. Every Year	T	T	B. Up to 80%	A. Yes	F	C. Yes but avoid very old or very young people	F	C. Both HSC Trusts and Your GP	F	T	T	B. October	B. No	F	F	F	A. Yes	A. Straight Away	B. No	F	T	F	C. If You Want To	F	F	T	T	C. Only if They are At Risk	T	F	F	T	T
14	70	28	F	F	B. Antibiotics	F	F	F	A. Every Year	T	T	B. Up to 80%	B. No	F	A. Yes	T	C. Both HSC Trusts and Your GP	F	F	T	B. October	B. No	T	F	F	C. No	B. 1-5 Days	B. No	F	T	T	C. If You Want To	T	T	F	T	C. Only if They are At Risk	T	F	T	T	T
15	80	32	F	F	B. Antibiotics	F	F	F	A. Every Year	T	T	A. 100%	B. No	F	C. Yes but avoid very old or very young people	T	C. Both HSC Trusts and Your GP	F	T	T	B. October	B. No	F	F	F	A. Yes	A. Straight Away	A. Yes	F	T	T	A. Yes	T	F	F	T	A. Yes	T	T	F	T	T
16	72.5	29	F	F	B. Antibiotics	F	F	F	A. Every Year	T	T	B. Up to 80%	C. Yes - Up Until 20 Weeks	F	A. Yes	T	C. Both HSC Trusts and Your GP	F	F	T	B. October	B. No	T	T	F	B. Yes Unless I Have A Fever	B. 1-5 Days	A. Yes	F	T	F	C. If You Want To	F	T	F	T	A. Yes	T	F	F	T	T
17	80	32	F	F	B. Antibiotics	F	F	F	A. Every Year	T	T	B. Up to 80%	A. Yes	F	C. Yes but avoid very old or very young people	T	C. Both HSC Trusts and Your GP	F	T	T	B. October	B. No	T	F	F	B. Yes Unless I Have A Fever	B. 1-5 Days	A. Yes	F	T	T	A. Yes	T	T	T	T	C. Only if They are At Risk	T	F	F	T	T
18	82.5	33	F	F	B. Antibiotics	F	F	F	A. Every Year	T	T	B. Up to 80%	A. Yes	F	C. Yes but avoid very old or very young people	T	C. Both HSC Trusts and Your GP	F	T	T	B. October	B. No	F	F	F	B. Yes Unless I Have A Fever	C. 10-14 Days	B. No	F	T	F	C. If You Want To	T	F	F	T	C. Only if They are At Risk	T	F	F	T	T
19	77.5	31	F	T	B. Antibiotics	F	F	F	A. Every Year	T	T	B. Up to 80%	A. Yes	F	B. No	T	C. Both HSC Trusts and Your GP	F	F	T	B. October	B. No	T	F	F	A. Yes	B. 1-5 Days	A. Yes	F	T	T	A. Yes	T	F	F	T	C. Only if They are At Risk	T	F	F	T	T
20	75	30	F	T	B. Antibiotics	F	F	F	A. Every Year	T	T	B. Up to 80%	C. Yes - Up Until 20 Weeks	F	B. No	T	C. Both HSC Trusts and Your GP	F	F	T	B. October	B. No	F	F	F	C. No	B. 1-5 Days	B. No	F	T	F	A. Yes	F	F	F	T	C. Only if They are At Risk	T	F	F	T	T
21	95	38	F	F	B. Antibiotics	F	F	F	A. Every Year	T	T	B. Up to 80%	A. Yes	F	A. Yes	T	C. Both HSC Trusts and Your GP	F	T	T	B. October	B. No	F	T	F	B. Yes Unless I Have A Fever	C. 10-14 Days	A. Yes	F	T	T	A. Yes	F	F	F	T	C. Only if They are At Risk	T	T	F	T	T
22	65	26	T	T	B. Antibiotics	F	T	F	A. Every Year	T	T	C. Up to 40%	C. Yes - Up Until 20 Weeks	F	C. Yes but avoid very old or very young people	F	C. Both HSC Trusts and Your GP	F	F	T	A. August	B. No	F	F	F	A. Yes	C. 10-14 Days	B. No	T	T	T	C. If You Want To	F	T	F	T	A. Yes	T	T	F	T	T
23	72.5	29	F	F	B. Antibiotics	F	F	F	A. Every Year	T	T	B. Up to 80%	A. Yes	F	B. No	T	C. Both HSC Trusts and Your GP	F	F	T	A. August	B. No	F	T	F	B. Yes Unless I Have A Fever	B. 1-5 Days	B. No	F	T	F	A. Yes	F	F	T	T	A. Yes	T	F	F	T	T
24	85	34	F	F	B. Antibiotics	F	F	F	A. Every Year	T	T	B. Up to 80%	A. Yes	F	A. Yes	T	C. Both HSC Trusts and Your GP	F	F	T	B. October	B. No	F	F	F	A. Yes	B. 1-5 Days	B. No	F	T	T	A. Yes	F	F	F	T	C. Only if They are At Risk	T	F	F	T	T
25	60	24	F	T	B. Antibiotics	F	F	F	A. Every Year	T	T	B. Up to 80%	A. Yes	F	C. Yes but avoid very old or very young people	T	C. Both HSC Trusts and Your GP	F	T	T	A. August	B. No	T	F	T	A. Yes	B. 1-5 Days	A. Yes	F	T	F	C. If You Want To	T	F	T	T	A. Yes	T	F	T	T	F
26	62.5	25	F	F	A. Antivirals	F	F	F	A. Every Year	T	T	B. Up to 80%	C. Yes - Up Until 20 Weeks	F	A. Yes	T	A. Within any HSC Trust in Northern Ireland	F	F	T	C. December	B. No	T	T	F	C. No	A. Straight Away	A. Yes	F	T	T	A. Yes	T	T	T	T	A. Yes	T	F	F	T	T
27	22.5	9	F		B. Antibiotics	F	F					B. Up to 80%						F										B. No			F		F			T		T
28	70	28	F	T	B. Antibiotics	F	F	F	A. Every Year	T	T	B. Up to 80%	C. Yes - Up Until 20 Weeks	F	C. Yes but avoid very old or very young people	F	C. Both HSC Trusts and Your GP	F	F	T	B. October	B. No	F	F	F	B. Yes Unless I Have A Fever	B. 1-5 Days	A. Yes	T	T	F	C. If You Want To	T	F	T	T	C. Only if They are At Risk	T	F	T	T	T
29	70	28	F	F	B. Antibiotics	F	F	F	A. Every Year	T	T	B. Up to 80%	C. Yes - Up Until 20 Weeks	F	C. Yes but avoid very old or very young people	F	C. Both HSC Trusts and Your GP	F	F	T	C. December	C. No, but you must pay	T	F	F	B. Yes Unless I Have A Fever	B. 1-5 Days	B. No	T	T	T	A. Yes	F	F	T	T	A. Yes	T	T	T	T	T
30	72.5	29	F	F	B. Antibiotics	F	F	F	A. Every Year	T	T	B. Up to 80%	C. Yes - Up Until 20 Weeks	F	C. Yes but avoid very old or very young people	T	C. Both HSC Trusts and Your GP	F	F	T	B. October	C. No, but you must pay	F	F	F	B. Yes Unless I Have A Fever	B. 1-5 Days	B. No	F	T	F	C. If You Want To	F	F	F	F	C. Only if They are At Risk	T	F	F	T	T
31	67.5	27	F	F	B. Antibiotics	F	F	F	A. Every Year	T	T	B. Up to 80%	C. Yes - Up Until 20 Weeks	F	A. Yes	T	C. Both HSC Trusts and Your GP	F	F	T	A. August	B. No	F	T	F	A. Yes	B. 1-5 Days	B. No	F	T	F	A. Yes	F	F	T	T	B. No	T	T	F	F	F
32	72.5	29	F	F	A. Antivirals	F	F	F	A. Every Year	T	T	B. Up to 80%	A. Yes	F	C. Yes but avoid very old or very young people	F	C. Both HSC Trusts and Your GP	F	F	T	B. October	B. No	F	F	F	A. Yes	B. 1-5 Days	B. No	F	T	F	C. If You Want To	F	F	F	T	C. Only if They are At Risk	T	F	T	T	F
33	72.5	29	F	F	B. Antibiotics	F	F	F	A. Every Year	T	T	B. Up to 80%	C. Yes - Up Until 20 Weeks	F	C. Yes but avoid very old or very young people	F	A. Within any HSC Trust in Northern Ireland	F	F	F	B. October	B. No	F	F	F	B. Yes Unless I Have A Fever	A. Straight Away	B. No	F	T	F	C. If You Want To	T	F	F	T	C. Only if They are At Risk	T	F	F	T	T
34	75	30	F	F	B. Antibiotics	F	F	F	A. Every Year	T	T	B. Up to 80%	C. Yes - Up Until 20 Weeks	F	C. Yes but avoid very old or very young people	T	C. Both HSC Trusts and Your GP	F	F	T	B. October	B. No	F	F	F	A. Yes	A. Straight Away	B. No	F	T	F	A. Yes	F	F	F	T	C. Only if They are At Risk	T	F	F	T	F
35	75	30	F	F	B. Antibiotics	F	F	F	A. Every Year	T	T	A. 100%	A. Yes	F	C. Yes but avoid very old or very young people	F	C. Both HSC Trusts and Your GP	F	F	T	B. October	B. No	F	F	F	A. Yes	B. 1-5 Days	B. No	T	T	T	C. If You Want To	F	T	F	T	C. Only if They are At Risk	T	F	F	T	T
36	70	28	F	F	B. Antibiotics	F	F	F	A. Every Year	T	T	B. Up to 80%	C. Yes - Up Until 20 Weeks	F	B. No	T	C. Both HSC Trusts and Your GP	F	F	T	B. October	B. No	T	T	F	B. Yes Unless I Have A Fever	A. Straight Away	B. No	F	T	T	C. If You Want To	F	F	F	T	C. Only if They are At Risk	T	F	T	T	F
37	70	28	F	F	A. Antivirals	F	F	F	A. Every Year	T	T	B. Up to 80%	C. Yes - Up Until 20 Weeks	F	C. Yes but avoid very old or very young people	T	C. Both HSC Trusts and Your GP	F	T	T	B. October	B. No	T	T	F	A. Yes	A. Straight Away	A. Yes	F	T	F	A. Yes	T	F	F	T	A. Yes	T	F	F	T	T
38	75	30	F	F	B. Antibiotics	F	F	F	A. Every Year	T	T	B. Up to 80%	B. No	F	B. No	F	A. Within any HSC Trust in Northern Ireland	F	F	T	A. August	B. No	F	F	F	B. Yes Unless I Have A Fever	B. 1-5 Days	A. Yes	F	T	T	C. If You Want To	T	F	F	T	A. Yes	T	T	F	T	F
39	75	30	F	F	B. Antibiotics	F	F	F	A. Every Year	T	T	B. Up to 80%	C. Yes - Up Until 20 Weeks	F	C. Yes but avoid very old or very young people	F	C. Both HSC Trusts and Your GP	F	F	T	B. October	B. No	T	T	F	B. Yes Unless I Have A Fever	C. 10-14 Days	B. No	F	T	T	C. If You Want To	T	F	F	T	C. Only if They are At Risk	T	F	F	T	F
40	62.5	25	F	F	A. Antivirals	T	F	F	A. Every Year	T	T	B. Up to 80%	C. Yes - Up Until 20 Weeks	F	C. Yes but avoid very old or very young people	T	A. Within any HSC Trust in Northern Ireland	F	F	T	A. August	B. No	F	F	F	B. Yes Unless I Have A Fever	A. Straight Away	A. Yes	F	T	F	C. If You Want To	T	T	T	T	A. Yes	T	T	F	T	T
41	82.5	33	F	F	B. Antibiotics	F	F	F	A. Every Year	T	T	A. 100%	A. Yes	F	C. Yes but avoid very old or very young people	F	C. Both HSC Trusts and Your GP	F	F	T	B. October	B. No	F	F	F	B. Yes Unless I Have A Fever	C. 10-14 Days	A. Yes	F	T	F	C. If You Want To	F	F	T	T	C. Only if They are At Risk	T	F	F	T	T
42	72.5	29	F	F	B. Antibiotics	F	F	T	A. Every Year	T	T	B. Up to 80%	C. Yes - Up Until 20 Weeks	F	B. No	T	A. Within any HSC Trust in Northern Ireland	F	F	T	B. October	B. No	T	F	F	B. Yes Unless I Have A Fever	B. 1-5 Days	A. Yes	F	T	T	C. If You Want To	F	T	F	T	C. Only if They are At Risk	T	F	F	T	T
43	17.5	7	F	T	B. Antibiotics	T	T	T	B. Every Few Years	T	T	A. 100%	B. No	T	C. Yes but avoid very old or very young people	T	B. Only At Your GP's	T	T	F	A. August	C. No, but you must pay	T	T	T	C. No	A. Straight Away	B. No	T	F	F	C. If You Want To	T	F	T	F	B. No	T	F	T	F	F
44	22.5	9	F	T	A. Antivirals	F	T	T	B. Every Few Years	F	T	A. 100%	C. Yes - Up Until 20 Weeks	T	B. No	F	B. Only At Your GP's	T	T	F	C. December	C. No, but you must pay	T	T	T	C. No	A. Straight Away	B. No	T	T	F	C. If You Want To	F	T	T	T	B. No	F	T	T	F	F
45	75	30	F	F	B. Antibiotics	F	F	F	A. Every Year	T	T	B. Up to 80%	A. Yes	F	C. Yes but avoid very old or very young people	T	C. Both HSC Trusts and Your GP	F	F	T	B. October	A. Yes	F	T	F	B. Yes Unless I Have A Fever	B. 1-5 Days	A. Yes	T	T	F	A. Yes	F	F	F	T	A. Yes	T	F	F	T	T
46	77.5	31	F	F	B. Antibiotics	F	F	F	A. Every Year	T	T	B. Up to 80%	C. Yes - Up Until 20 Weeks	F	C. Yes but avoid very old or very young people	T	C. Both HSC Trusts and Your GP	F	F	T	A. August	B. No	F	F	F	A. Yes	C. 10-14 Days	A. Yes	F	T	F	A. Yes	F	F	F	T	C. Only if They are At Risk	T	F	F	T	F
47	77.5	31	F	F	B. Antibiotics	F	F	F	A. Every Year	T	T	B. Up to 80%	C. Yes - Up Until 20 Weeks	F	B. No	F	C. Both HSC Trusts and Your GP	F	T	T	A. August	B. No	T	F	F	B. Yes Unless I Have A Fever	B. 1-5 Days	A. Yes	T	T	F	A. Yes	T	F	F	T	C. Only if They are At Risk	T	F	F	T	T
48	12.5	5		F																				F										F			C. Only if They are At Risk				T
49	80	32	F	F	A. Antivirals	F	F	F	A. Every Year	T	T	B. Up to 80%	A. Yes	F	A. Yes	F	C. Both HSC Trusts and Your GP	F	T	T	B. October	B. No	F	F	F	A. Yes	C. 10-14 Days	A. Yes	F	T	F	C. If You Want To	F	F	F	F	A. Yes	T	F	F	T	F
50	75	30	F	F	A. Antivirals	F	F	F	A. Every Year	T	T	A. 100%	C. Yes - Up Until 20 Weeks	F	C. Yes but avoid very old or very young people	T	C. Both HSC Trusts and Your GP	F	T	T	A. August	B. No	F	F	F	B. Yes Unless I Have A Fever	B. 1-5 Days	A. Yes	F	T	F	C. If You Want To	F	F	F	T	C. Only if They are At Risk	T	T	F	T	F
51	67.5	27	F	F	B. Antibiotics	F	F	F	A. Every Year	T	T	B. Up to 80%	C. Yes - Up Until 20 Weeks	F	B. No	T	A. Within any HSC Trust in Northern Ireland	F	F	T	B. October	C. No, but you must pay	T	F	T	B. Yes Unless I Have A Fever	A. Straight Away	A. Yes	T	T	T	C. If You Want To	F	F	T	T	C. Only if They are At Risk	T	F	F	T	T
52	70	28	F	T	B. Antibiotics	F	F	F	A. Every Year	T	T	B. Up to 80%	C. Yes - Up Until 20 Weeks	F	A. Yes	T	C. Both HSC Trusts and Your GP	F	F	T	B. October	B. No	F	F	F	C. No	B. 1-5 Days	A. Yes	F	T	F	A. Yes	F	T	T	T	C. Only if They are At Risk	T	F	T	T	F
53	65	26	F	F	A. Antivirals	F	F	F	A. Every Year	T	T	B. Up to 80%	A. Yes	F	B. No	T	C. Both HSC Trusts and Your GP	F	F	T	B. October	B. No	F	T	F	A. Yes	A. Straight Away	B. No	F	T	F	C. If You Want To	T	T	T	T	C. Only if They are At Risk	T	F	F	T	T
54	75	30	F	F	A. Antivirals	F	F	F	A. Every Year	T	T	B. Up to 80%	A. Yes	F	C. Yes but avoid very old or very young people	T	C. Both HSC Trusts and Your GP	F	F	T	B. October	C. No, but you must pay	F	F	T	B. Yes Unless I Have A Fever	B. 1-5 Days	A. Yes	F	T	T	A. Yes	T	T	T	T	C. Only if They are At Risk	T	T	F	T	T
55	70	28	F	F	B. Antibiotics	F	F	F	A. Every Year	T	T	B. Up to 80%	B. No	F	C. Yes but avoid very old or very young people	F	A. Within any HSC Trust in Northern Ireland	F	F	F	B. October	B. No	F	T	F	A. Yes	C. 10-14 Days	A. Yes	F	T	F	C. If You Want To	F	F	F	T	C. Only if They are At Risk	F	F	F	T	F
56	62.5	25	F	F	A. Antivirals	F	F	F	A. Every Year	T	T	B. Up to 80%	C. Yes - Up Until 20 Weeks	F	B. No	T	A. Within any HSC Trust in Northern Ireland	F	F	T	A. August	B. No	T	F	F	C. No	A. Straight Away	A. Yes	F	T	F	C. If You Want To	F	T	F	T	A. Yes	T	T	F	F	T
57	65	26	F	F	A. Antivirals	F	F	F	A. Every Year	T	T	B. Up to 80%	C. Yes - Up Until 20 Weeks	F	C. Yes but avoid very old or very young people	F	A. Within any HSC Trust in Northern Ireland	F	F	T	A. August	B. No	F	T	F	B. Yes Unless I Have A Fever	B. 1-5 Days	A. Yes	F	T	F	C. If You Want To	T	F	T	T	A. Yes	T	F	F	T	T
58	72.5	29	F	F	A. Antivirals	F	F	T	A. Every Year	T	T	B. Up to 80%	C. Yes - Up Until 20 Weeks	F	C. Yes but avoid very old or very young people	T	A. Within any HSC Trust in Northern Ireland	F	F	T	B. October	B. No	F	T	F	B. Yes Unless I Have A Fever	B. 1-5 Days	A. Yes	F	T	T	A. Yes	T	F	F	T	A. Yes	T	T	F	T	T
59	62.5	25	F	F	A. Antivirals	F	F	T	A. Every Year	T	T	C. Up to 40%	A. Yes	F	B. No	T	C. Both HSC Trusts and Your GP	F	F	F	B. October	B. No	T	F	F	A. Yes	B. 1-5 Days	A. Yes	F	T	F	C. If You Want To	T	T	F	T	C. Only if They are At Risk	T	F	F	T	T
60	67.5	27	F	F	B. Antibiotics	F	F	F	A. Every Year	T	T	B. Up to 80%	A. Yes	F	B. No	T	C. Both HSC Trusts and Your GP	F	T	F	A. August	B. No	T	F	F	A. Yes	B. 1-5 Days	B. No	F	T	F	A. Yes	T	F	T	T	A. Yes	T	F	F	T	T
61	67.5	27	F	T	B. Antibiotics	F	F	F	A. Every Year	T	T	B. Up to 80%	B. No	F	C. Yes but avoid very old or very young people	T	A. Within any HSC Trust in Northern Ireland	F	F	T	C. December	B. No	F	F	F	B. Yes Unless I Have A Fever	B. 1-5 Days	B. No	F	F	T	A. Yes	F	T	F	T	A. Yes	T	F	F	T	T
62	80	32	F	F	B. Antibiotics	F	F	F	A. Every Year	T	T	A. 100%	C. Yes - Up Until 20 Weeks	F	A. Yes	F	C. Both HSC Trusts and Your GP	F	T	T	B. October	B. No	F	T	F	B. Yes Unless I Have A Fever	C. 10-14 Days	B. No	F	T	F	C. If You Want To	T	F	F	T	C. Only if They are At Risk	T	T	T	T	T
63	70	28	F	F	B. Antibiotics	F	F	F	A. Every Year	T	T	B. Up to 80%	C. Yes - Up Until 20 Weeks	F	B. No	F	C. Both HSC Trusts and Your GP	F	F	T	B. October	C. No, but you must pay	F	F	F	C. No	A. Straight Away	A. Yes	F	T	F	C. If You Want To	T	F	T	T	C. Only if They are At Risk	T	F	T	T	T
64	72.5	29	F	F	B. Antibiotics	F	F	F	C. You Only Need to Get it Once	T	T	B. Up to 80%	C. Yes - Up Until 20 Weeks	F	B. No	T	C. Both HSC Trusts and Your GP	F	F	F	B. October	B. No	F	F	F	B. Yes Unless I Have A Fever	B. 1-5 Days	B. No	T	T	T	A. Yes	F	F	F	T	A. Yes	T	F	F	T	T
65	52.5	21	F	T	B. Antibiotics	T	F	T	A. Every Year	T	F	B. Up to 80%	A. Yes	T	C. Yes but avoid very old or very young people	F	A. Within any HSC Trust in Northern Ireland	F	F	F	B. October	B. No	T	T	F	A. Yes	C. 10-14 Days	B. No	T	T	F	A. Yes	T	T	T	T	C. Only if They are At Risk	T	F	F	T	T
66	67.5	27	F	F	B. Antibiotics	F	F	F	A. Every Year	T	T	B. Up to 80%	C. Yes - Up Until 20 Weeks	F	B. No	F	C. Both HSC Trusts and Your GP	F	F	T	A. August	B. No	T	F	F	B. Yes Unless I Have A Fever	B. 1-5 Days	B. No	F	T	F	C. If You Want To	F	T	F	T	A. Yes	T	F	F	F	T
67	85	34	F	F	B. Antibiotics	F	F	F	A. Every Year	T	T	B. Up to 80%	A. Yes	F	C. Yes but avoid very old or very young people	F	C. Both HSC Trusts and Your GP	F	F	T	B. October	B. No	F	F	F	A. Yes	B. 1-5 Days	A. Yes	F	T	F	A. Yes	T	F	F	T	C. Only if They are At Risk	T	T	F	T	T
68	77.5	31	F	F	B. Antibiotics	F	F	F	A. Every Year	T	T	B. Up to 80%	A. Yes	F	C. Yes but avoid very old or very young people	T	C. Both HSC Trusts and Your GP	F	F	T	B. October	B. No	T	F	F	B. Yes Unless I Have A Fever	B. 1-5 Days	B. No	F	F	T	C. If You Want To	F	T	F	T	C. Only if They are At Risk	T	T	F	T	T
69	70	28	F	F	B. Antibiotics	F	F	F	A. Every Year	T	F	B. Up to 80%	C. Yes - Up Until 20 Weeks	F	B. No	T	C. Both HSC Trusts and Your GP	F	F	T	A. August	B. No	F	T	F	A. Yes	C. 10-14 Days	A. Yes	F	T	T	C. If You Want To	T	F	T	T	A. Yes	T	T	F	T	T
70	60	24	F	F	A. Antivirals	F	F	F	A. Every Year	T	T	B. Up to 80%	C. Yes - Up Until 20 Weeks	F	B. No	T	C. Both HSC Trusts and Your GP	F	F	T	A. August	C. No, but you must pay	F	T	F	B. Yes Unless I Have A Fever	B. 1-5 Days	B. No	F	T	T	C. If You Want To	T	T	T	F	C. Only if They are At Risk	T	F	F	T	T
71	75	30	F	F	B. Antibiotics	F	F	F	A. Every Year	T	F	B. Up to 80%	C. Yes - Up Until 20 Weeks	F	C. Yes but avoid very old or very young people	F	C. Both HSC Trusts and Your GP	F	F	T	B. October	B. No	T	F	F	B. Yes Unless I Have A Fever	A. Straight Away	A. Yes	F	T	F	A. Yes	T	F	F	T	C. Only if They are At Risk	T	F	F	T	F
72	42.5	17		F	B. Antibiotics	F				T	T		C. Yes - Up Until 20 Weeks	F	B. No	F			T	T	A. August	B. No	F		F	A. Yes	B. 1-5 Days		T	T	F		T	T	T	T	C. Only if They are At Risk	T	F	T	T
73	52.5	21	T	T	B. Antibiotics	F	F	T	A. Every Year	T	T	A. 100%	C. Yes - Up Until 20 Weeks	F	B. No	T	A. Within any HSC Trust in Northern Ireland	F	F	T	B. October	B. No	T	T	T	B. Yes Unless I Have A Fever	A. Straight Away	B. No	F	T	T	C. If You Want To	T	T	F	T	A. Yes	T	F	F	T	T
74	72.5	29	F	T	B. Antibiotics	F	F	F	A. Every Year	T	T	A. 100%	A. Yes	F	C. Yes but avoid very old or very young people	F	C. Both HSC Trusts and Your GP	F	F	T	A. August	B. No	F	F	F	B. Yes Unless I Have A Fever	B. 1-5 Days	A. Yes	F	T	T	C. If You Want To	T	F	F	T	A. Yes	T	F	F	F	T
75	80	32	F	F	A. Antivirals	F	F	F	A. Every Year	T	T	A. 100%	A. Yes	F	C. Yes but avoid very old or very young people	T	C. Both HSC Trusts and Your GP	F	T	T	B. October	B. No	T	F	F	C. No	C. 10-14 Days	A. Yes	F	T	T	A. Yes	F	F	T	T	C. Only if They are At Risk	T	F	F	T	T
76	72.5	29	F	F	A. Antivirals	F	F	F	A. Every Year	T	T	B. Up to 80%	A. Yes	F	A. Yes	T	A. Within any HSC Trust in Northern Ireland	F	F	T	B. October	B. No	F	F	F	A. Yes	B. 1-5 Days	B. No	F	T	F	B. No	F	F	F	T	A. Yes	T	F	F	T	T
77	75	30	F	T	A. Antivirals	F	F	F	A. Every Year	T	T	B. Up to 80%	C. Yes - Up Until 20 Weeks	F	C. Yes but avoid very old or very young people	T	C. Both HSC Trusts and Your GP	F	T	T	B. October	B. No	T	F	F	B. Yes Unless I Have A Fever	B. 1-5 Days	A. Yes	F	T	T	A. Yes	T	F	F	T	B. No	T	F	F	T	T
78	77.5	31	F	F	B. Antibiotics	F	F	T	A. Every Year	T	T	B. Up to 80%	C. Yes - Up Until 20 Weeks	F	A. Yes	F	C. Both HSC Trusts and Your GP	F	F	T	B. October	B. No	F	F	F	B. Yes Unless I Have A Fever	B. 1-5 Days	B. No	F	T	F	C. If You Want To	F	F	F	T	A. Yes	T	F	F	T	T
79	75	30	F	T	B. Antibiotics	F	F	F	A. Every Year	T	T	B. Up to 80%	A. Yes	F	C. Yes but avoid very old or very young people	T	A. Within any HSC Trust in Northern Ireland	F	T	T	B. October	B. No	F	F	F	B. Yes Unless I Have A Fever	B. 1-5 Days	B. No	F	T	T	A. Yes	T	F	F	T	A. Yes	T	F	F	T	F
80	80	32	F	F	B. Antibiotics	F	F	F	A. Every Year	T	T	B. Up to 80%	B. No	F	C. Yes but avoid very old or very young people	F	C. Both HSC Trusts and Your GP	F	F	T	B. October	B. No	F	F	F	B. Yes Unless I Have A Fever	B. 1-5 Days	A. Yes	F	T	F	A. Yes	T	F	F	T	C. Only if They are At Risk	T	F	F	F	T
81	77.5	31	F	F	A. Antivirals	F	F	T	A. Every Year	T	T	B. Up to 80%	A. Yes	F	C. Yes but avoid very old or very young people	F	C. Both HSC Trusts and Your GP	F	F	T	B. October	B. No	F	T	F	A. Yes	C. 10-14 Days	A. Yes	F	T	T	A. Yes	T	F	T	T	C. Only if They are At Risk	T	F	F	T	T
82	12.5	5			B. Antibiotics					T					A. Yes				T			B. No															A. Yes
83	65	26	F	F	B. Antibiotics	F	F	F	A. Every Year	T	T	B. Up to 80%	B. No	F	C. Yes but avoid very old or very young people	T	C. Both HSC Trusts and Your GP	F	F	F	A. August	B. No	F	F	F	A. Yes	A. Straight Away	B. No	T	T	F	C. If You Want To	F	F	F	T	A. Yes	T	F	F	T	T
84	77.5	31	F	F	A. Antivirals	F	F	F	A. Every Year	T	T	A. 100%	A. Yes	F	A. Yes	T	C. Both HSC Trusts and Your GP	F	F	T	C. December	B. No	T	F	F	B. Yes Unless I Have A Fever	B. 1-5 Days	A. Yes	F	T	T	A. Yes	F	F	F	T	A. Yes	T	F	F	T	T
85	72.5	29	F	F	B. Antibiotics	F	F	F	A. Every Year	T	F	B. Up to 80%	C. Yes - Up Until 20 Weeks	F	B. No	F	A. Within any HSC Trust in Northern Ireland	F	T	T	A. August	B. No	F	F	F	B. Yes Unless I Have A Fever	B. 1-5 Days	B. No	F	T	T	A. Yes	F	T	F	T	A. Yes	T	F	T	T	T
86	77.5	31	F	F	B. Antibiotics	F	F	F	A. Every Year	T	T	B. Up to 80%	C. Yes - Up Until 20 Weeks	F	C. Yes but avoid very old or very young people	T	C. Both HSC Trusts and Your GP	F	T	T	B. October	B. No	F	F	F	C. No	B. 1-5 Days	A. Yes	F	T	T	A. Yes	F	T	T	T	A. Yes	T	F	F	T	T
87	72.5	29	F	F	A. Antivirals	F	F	F	A. Every Year	T	T	B. Up to 80%	C. Yes - Up Until 20 Weeks	F	A. Yes	F	B. Only At Your GP's	F	T	T	A. August	B. No	F	F	F	B. Yes Unless I Have A Fever	A. Straight Away	B. No	F	T	T	C. If You Want To	T	F	T	T	C. Only if They are At Risk	F	F	F	T	T
88	75	30	F	F	A. Antivirals	F	F	F	A. Every Year	T	T	B. Up to 80%	C. Yes - Up Until 20 Weeks	F	A. Yes	T	C. Both HSC Trusts and Your GP	F	F	T	B. October	B. No	F	T	F	B. Yes Unless I Have A Fever	A. Straight Away	B. No	F	T	T	A. Yes	T	F	T	T	C. Only if They are At Risk	T	F	F	T	T
89	67.5	27	F	F	A. Antivirals	F	F	T	A. Every Year	T	T	B. Up to 80%	A. Yes	T	C. Yes but avoid very old or very young people	F	C. Both HSC Trusts and Your GP	F	F	T	B. October	B. No	F	T	F	C. No	B. 1-5 Days	A. Yes	F	T	F	C. If You Want To	F	F	T	T	C. Only if They are At Risk	T	T	T	T	F
90	70	28	F	F	B. Antibiotics	F	F	T	A. Every Year	T	T	B. Up to 80%	A. Yes	F	C. Yes but avoid very old or very young people	T	A. Within any HSC Trust in Northern Ireland	F	T	T	B. October	B. No	F	F	F	B. Yes Unless I Have A Fever	A. Straight Away	B. No	F	T	F	C. If You Want To	T	F	T	T	C. Only if They are At Risk	T	F	T	T	T
91	72.5	29	T	F	B. Antibiotics	F	F	F	A. Every Year	T	T	B. Up to 80%	B. No	F	C. Yes but avoid very old or very young people	T	C. Both HSC Trusts and Your GP	F	F	T	B. October	B. No	F	F	F	A. Yes	B. 1-5 Days	A. Yes	F	T	T	A. Yes	F	T	F	T	A. Yes	T	F	F	T	F
92	65	26	F	F	B. Antibiotics	F	F	F	A. Every Year	T	T	B. Up to 80%	C. Yes - Up Until 20 Weeks	F	C. Yes but avoid very old or very young people	F	C. Both HSC Trusts and Your GP	F	F	T	B. October	B. No	T	T	F	A. Yes	B. 1-5 Days	A. Yes	F	T	F	C. If You Want To	T	T	T	T	A. Yes	T	F	F	T	T
93	57.5	23	F	F	B. Antibiotics	F	F	T	A. Every Year	T	T	B. Up to 80%	C. Yes - Up Until 20 Weeks	F	A. Yes	T	B. Only At Your GP's	F	F	T	A. August	B. No	T	T	F	C. No	B. 1-5 Days	B. No	F	T	T	A. Yes	T	T	F	T	A. Yes	F	F	T	T	T
94	60	24	F	T	B. Antibiotics	F	F	F	A. Every Year	T	T	B. Up to 80%	B. No	F	C. Yes but avoid very old or very young people	T	C. Both HSC Trusts and Your GP	F	F	T	C. December	C. No, but you must pay	F	T	F	B. Yes Unless I Have A Fever	A. Straight Away	B. No	F	T	T	C. If You Want To	F	T	T	T	C. Only if They are At Risk	F	F	F	F	T
95	82.5	33	F	F	B. Antibiotics	F	F	F	A. Every Year	T	T	B. Up to 80%	A. Yes	F	A. Yes	T	C. Both HSC Trusts and Your GP	F	F	T	B. October	B. No	F	T	F	B. Yes Unless I Have A Fever	B. 1-5 Days	A. Yes	F	T	T	A. Yes	T	F	T	T	C. Only if They are At Risk	T	F	F	T	T
96	72.5	29	F	T	B. Antibiotics	F	F	F	A. Every Year	T	T	B. Up to 80%	A. Yes	F	C. Yes but avoid very old or very young people	T	C. Both HSC Trusts and Your GP	F	T	T	B. October	B. No	T	F	F	B. Yes Unless I Have A Fever	B. 1-5 Days	B. No	F	T	F	C. If You Want To	T	T	F	T	A. Yes	T	T	F	T	T
97	70	28	F	F	B. Antibiotics	F	F	F	A. Every Year	T	T	A. 100%	C. Yes - Up Until 20 Weeks	F	C. Yes but avoid very old or very young people	T	C. Both HSC Trusts and Your GP	F	F	T	B. October	B. No	T	T	F	A. Yes	C. 10-14 Days	B. No	F	T	F	C. If You Want To	T	F	F	T	C. Only if They are At Risk	T	T	F	T	T
98	70	28	F	F	B. Antibiotics	F	F	F	A. Every Year	T	T	B. Up to 80%	C. Yes - Up Until 20 Weeks	F	A. Yes	F	C. Both HSC Trusts and Your GP	F	F	T	B. October	B. No	T	F	F	A. Yes	A. Straight Away	B. No	F	T	F	A. Yes	T	T	F	T	C. Only if They are At Risk	F	F	T	T	T
99	70	28	F	F	B. Antibiotics	F	F	T	A. Every Year	T	T	B. Up to 80%	C. Yes - Up Until 20 Weeks	F	B. No	T	C. Both HSC Trusts and Your GP	F	F	T	A. August	B. No	F	F	F	C. No	C. 10-14 Days	A. Yes	F	T	T	A. Yes	F	F	T	T	B. No	F	F	F	T	F
100	62.5	25	F	T	B. Antibiotics	F	F	F	A. Every Year	T	T	B. Up to 80%	B. No	F	B. No	F	A. Within any HSC Trust in Northern Ireland	F	T	T	C. December	B. No	F	F	F	A. Yes	A. Straight Away	B. No	F	T	F	A. Yes	T	T	F	T	B. No	T	F	F	F	F
101	72.5	29	F	F	B. Antibiotics	F	F	F	A. Every Year	T	T	B. Up to 80%	B. No	F	C. Yes but avoid very old or very young people	T	A. Within any HSC Trust in Northern Ireland	F	F	T	B. October	B. No	F	F	F	A. Yes	B. 1-5 Days	A. Yes	F	T	F	A. Yes	F	F	T	T	A. Yes	T	F	F	T	T
102	80	32	F	F	B. Antibiotics	F	F	F	A. Every Year	T	T	B. Up to 80%	A. Yes	F	A. Yes	F	C. Both HSC Trusts and Your GP	F	F	T	B. October	B. No	T	F	F	A. Yes	A. Straight Away	A. Yes	T	T	F	A. Yes	T	F	F	T	C. Only if They are At Risk	T	F	F	T	T
103	65	26	T	F	B. Antibiotics	F	F	F	B. Every Few Years	T	T	A. 100%	A. Yes	F	C. Yes but avoid very old or very young people	T	C. Both HSC Trusts and Your GP	F	F	T	B. October	B. No	T	F	T	C. No	B. 1-5 Days	A. Yes	F	T	T	C. If You Want To	F	F	F	T	B. No	T	F	F	T	F
104	72.5	29	F	T	B. Antibiotics	F	T	F	A. Every Year	T	T	B. Up to 80%	A. Yes	F	C. Yes but avoid very old or very young people	F	A. Within any HSC Trust in Northern Ireland	F	F	T	B. October	B. No	T	T	F	A. Yes	C. 10-14 Days	A. Yes	F	T	T	A. Yes	T	F	F	T	A. Yes	T	F	F	T	T
105	57.5	23	F	T	A. Antivirals	F	F	F	A. Every Year	T	T	B. Up to 80%	C. Yes - Up Until 20 Weeks	F	C. Yes but avoid very old or very young people	T	A. Within any HSC Trust in Northern Ireland	F	F	F	B. October	C. No, but you must pay	T	T	F	A. Yes	C. 10-14 Days	A. Yes	F	T	T	A. Yes	T	T	T	T	A. Yes	T	F	F	T	T
106	70	28	F	F	B. Antibiotics	F	F	F	A. Every Year	T	T	B. Up to 80%	C. Yes - Up Until 20 Weeks	F	B. No	T	C. Both HSC Trusts and Your GP	F	F	F	B. October	B. No	F	F	F	A. Yes	B. 1-5 Days	B. No	F	T	F	A. Yes	F	F	T	T	A. Yes	T	T	F	T	F
107	7.5	3												F				F							F
108	57.5	23	F	T	A. Antivirals	F	F	F	A. Every Year	T	T	B. Up to 80%	C. Yes - Up Until 20 Weeks	F	C. Yes but avoid very old or very young people	T	B. Only At Your GP's	F	F	T	B. October	B. No	F	T	F	B. Yes Unless I Have A Fever	B. 1-5 Days	B. No	F	T	T	C. If You Want To	T	T	T	T	A. Yes	F	F	F	T	T
109	62.5	25	F	F	A. Antivirals	F	F	F	A. Every Year	T	F	B. Up to 80%	B. No	F	C. Yes but avoid very old or very young people	T	A. Within any HSC Trust in Northern Ireland	F	T	T	C. December	B. No	F	T	F	A. Yes	A. Straight Away	A. Yes	F	T	F	A. Yes	F	T	F	T	A. Yes	T	F	F	F	T
110	65	26	F	F	A. Antivirals	F	F	F	A. Every Year	F	T	A. 100%	C. Yes - Up Until 20 Weeks	F	C. Yes but avoid very old or very young people	T	C. Both HSC Trusts and Your GP	F	F	T	B. October	B. No	F	T	F	A. Yes	B. 1-5 Days	A. Yes	F	T	F	A. Yes	F	F	T	T	B. No	T	T	T	T	T
111	62.5	25	F	T	A. Antivirals	F	F	F	A. Every Year	T	T	A. 100%	A. Yes	F	B. No	T	C. Both HSC Trusts and Your GP	F	F	T	A. August	B. No	T	T	F	A. Yes	A. Straight Away	A. Yes	F	T	F	A. Yes	F	T	F	T	A. Yes	T	F	F	T	T
112	57.5	23	F	F	A. Antivirals	F	F	T	A. Every Year	T	T	B. Up to 80%	C. Yes - Up Until 20 Weeks	F	B. No	F	A. Within any HSC Trust in Northern Ireland	F	F	T	C. December	B. No	F	F	F	A. Yes	A. Straight Away	B. No	T	T	F	C. If You Want To	F	F	T	T	A. Yes	F	F	F	T	T
113	70	28	F	F	A. Antivirals	F	F	F	A. Every Year	T	T	B. Up to 80%	C. Yes - Up Until 20 Weeks	F	B. No	T	C. Both HSC Trusts and Your GP	F	F	T	A. August	B. No	F	F	F	B. Yes Unless I Have A Fever	A. Straight Away	B. No	T	T	F	A. Yes	F	F	F	T	C. Only if They are At Risk	T	F	F	F	T
114	77.5	31	F	F	A. Antivirals	F	F	F	A. Every Year	T	T	B. Up to 80%	A. Yes	F	C. Yes but avoid very old or very young people	F	C. Both HSC Trusts and Your GP	F	F	T	B. October	B. No	T	F	F	B. Yes Unless I Have A Fever	A. Straight Away	B. No	T	T	T	A. Yes	T	T	F	T	C. Only if They are At Risk	T	T	F	T	T
115	80	32	F	F	B. Antibiotics	F	F	F	A. Every Year	T	T	B. Up to 80%	A. Yes	F	C. Yes but avoid very old or very young people	F	C. Both HSC Trusts and Your GP	F	F	T	B. October	B. No	F	F	F	C. No	B. 1-5 Days	A. Yes	F	T	F	A. Yes	T	F	F	T	C. Only if They are At Risk	T	F	F	F	T
116	65	26	F	F	B. Antibiotics	F	F	F	A. Every Year	F	F	B. Up to 80%	A. Yes	T	C. Yes but avoid very old or very young people	T	C. Both HSC Trusts and Your GP	F	F	F	B. October	C. No, but you must pay	F	T	F	B. Yes Unless I Have A Fever	A. Straight Away	A. Yes	T	T	F	A. Yes	T	F	F	T	C. Only if They are At Risk	T	F	F	T	T
117	80	32	F	F	B. Antibiotics	F	F	F	A. Every Year	T	T	B. Up to 80%	A. Yes	F	B. No	T	C. Both HSC Trusts and Your GP	F	F	T	B. October	B. No	F	F	F	B. Yes Unless I Have A Fever	B. 1-5 Days	B. No	F	T	F	C. If You Want To	F	F	F	T	A. Yes	T	T	F	T	T
118	87.5	35	F	F	B. Antibiotics	F	F	F	A. Every Year	T	T	B. Up to 80%	A. Yes	F	A. Yes	F	C. Both HSC Trusts and Your GP	F	F	T	B. October	B. No	F	F	F	B. Yes Unless I Have A Fever	B. 1-5 Days	B. No	F	T	F	A. Yes	F	F	F	T	C. Only if They are At Risk	T	F	F	T	T
119	57.5	23	F	T	B. Antibiotics	F	F	T	C. You Only Need to Get it Once	T	T	B. Up to 80%	A. Yes	F	A. Yes	T	B. Only At Your GP's	F	F	T	C. December	C. No, but you must pay	T	F	T	B. Yes Unless I Have A Fever	C. 10-14 Days	B. No	F	T	F	A. Yes	F	T	T	T	A. Yes	F	F	F	T	T
120	60	24	F	F	B. Antibiotics	F	F	F	A. Every Year	T	T	C. Up to 40%	C. Yes - Up Until 20 Weeks	F	C. Yes but avoid very old or very young people	F	C. Both HSC Trusts and Your GP	F	F	T	A. August	B. No	T	T	T	C. No	C. 10-14 Days	B. No	T	T	F	C. If You Want To	T	T	F	T	C. Only if They are At Risk	T	T	F	F	T
121	80	32	F	F	B. Antibiotics	F	F	F	A. Every Year	T	T	B. Up to 80%	A. Yes	F	C. Yes but avoid very old or very young people	F	C. Both HSC Trusts and Your GP	F	F	T	B. October	B. No	F	F	F	B. Yes Unless I Have A Fever	C. 10-14 Days	A. Yes	F	T	F	C. If You Want To	F	F	T	T	A. Yes	T	F	F	F	T
122	70	28	F	F	B. Antibiotics	F	F	F	A. Every Year	T	T	B. Up to 80%	A. Yes	F	B. No	T	A. Within any HSC Trust in Northern Ireland	F	F	T	B. October	B. No	T	T	F	A. Yes	B. 1-5 Days	B. No	F	T	T	A. Yes	T	F	F	T	A. Yes	T	F	F	T	T
123	80	32	F	T	B. Antibiotics	F	F	F	A. Every Year	T	T	B. Up to 80%	A. Yes	F	C. Yes but avoid very old or very young people	T	C. Both HSC Trusts and Your GP	F	T	T	B. October	B. No	T	F	F	B. Yes Unless I Have A Fever	A. Straight Away	A. Yes	F	T	F	A. Yes	F	F	T	T	A. Yes	T	T	F	T	T
124	75	30	F	F	B. Antibiotics	F	F	F	A. Every Year	T	T	B. Up to 80%	A. Yes	F	A. Yes	T	C. Both HSC Trusts and Your GP	F	F	T	A. August	B. No	T	F	F	B. Yes Unless I Have A Fever	B. 1-5 Days	A. Yes	F	T	F	A. Yes	T	F	T	T	C. Only if They are At Risk	F	F	F	T	T
125	65	26	F	F	B. Antibiotics	F	F	F	A. Every Year	T	T	B. Up to 80%	C. Yes - Up Until 20 Weeks	F	B. No	F	B. Only At Your GP's	F	T	T	B. October	B. No	F	F	F	C. No	A. Straight Away	B. No	T	T	F	A. Yes	T	T	T	T	A. Yes	T	F	T	T	T
126	67.5	27	F	F	B. Antibiotics	F	F	T	A. Every Year	T	T	B. Up to 80%	C. Yes - Up Until 20 Weeks	F	C. Yes but avoid very old or very young people	T	C. Both HSC Trusts and Your GP	F	T	T	A. August	B. No	F	F	F	C. No	A. Straight Away	B. No	F	T	T	A. Yes	T	T	T	T	A. Yes	T	F	F	T	T
127	72.5	29	F	F	B. Antibiotics	F	F	F	A. Every Year	T	T	B. Up to 80%	C. Yes - Up Until 20 Weeks	F	C. Yes but avoid very old or very young people	T	B. Only At Your GP's	F	F	T	B. October	B. No	T	F	F	B. Yes Unless I Have A Fever	B. 1-5 Days	A. Yes	F	T	F	A. Yes	T	F	F	T	A. Yes	T	F	F	T	T
128	65	26	F	F	B. Antibiotics	F	F	F	A. Every Year	T	T	B. Up to 80%	C. Yes - Up Until 20 Weeks	F	B. No	T	A. Within any HSC Trust in Northern Ireland	F	F	T	B. October	C. No, but you must pay	F	F	F	B. Yes Unless I Have A Fever	B. 1-5 Days	B. No	F	F	F	A. Yes	F	F	F	T	B. No	F	F	F	F	T
129	25	10					F		A. Every Year	T		A. 100%		F			A. Within any HSC Trust in Northern Ireland					B. No			F									F		T	A. Yes	T	T
130	67.5	27	F	F	A. Antivirals	F	F	T	A. Every Year	T	T	B. Up to 80%	C. Yes - Up Until 20 Weeks	T	C. Yes but avoid very old or very young people	F	C. Both HSC Trusts and Your GP	F	F	T	A. August	C. No, but you must pay	F	F	F	B. Yes Unless I Have A Fever	B. 1-5 Days	A. Yes	F	F	T	C. If You Want To	T	F	F	T	C. Only if They are At Risk	T	F	F	T	T
131	70	28	F	F	B. Antibiotics	F	F	F	A. Every Year	T	T	B. Up to 80%	C. Yes - Up Until 20 Weeks	F	C. Yes but avoid very old or very young people	F	C. Both HSC Trusts and Your GP	F	F	T	B. October	B. No	T	F	F	A. Yes	B. 1-5 Days	B. No	F	T	F	C. If You Want To	T	T	F	T	C. Only if They are At Risk	T	F	F	T	T
132	80	32	F	F	A. Antivirals	F	F	F	A. Every Year	T	T	B. Up to 80%	A. Yes	F	B. No	F	C. Both HSC Trusts and Your GP	F	F	T	B. October	B. No	F	F	F	B. Yes Unless I Have A Fever	B. 1-5 Days	B. No	F	T	F	A. Yes	F	F	T	T	C. Only if They are At Risk	T	F	F	T	T
133	60	24	F	T	A. Antivirals	F	F	F	B. Every Few Years	T	F	B. Up to 80%	A. Yes	F	B. No	T	A. Within any HSC Trust in Northern Ireland	F	F	T	A. August	B. No	T	F	F	B. Yes Unless I Have A Fever	B. 1-5 Days	A. Yes	F	T	F	C. If You Want To	T	T	T	T	C. Only if They are At Risk	T	T	F	T	T
134	80	32	F	F	B. Antibiotics	F	F	T	A. Every Year	T	T	B. Up to 80%	A. Yes	F	C. Yes but avoid very old or very young people	F	C. Both HSC Trusts and Your GP	F	F	T	B. October	B. No	F	F	F	B. Yes Unless I Have A Fever	B. 1-5 Days	A. Yes	F	T	F	A. Yes	T	F	F	T	C. Only if They are At Risk	T	F	F	F	T
135	80	32	F	F	B. Antibiotics	F	F	F	A. Every Year	T	T	B. Up to 80%	C. Yes - Up Until 20 Weeks	F	B. No	F	A. Within any HSC Trust in Northern Ireland	F	T	T	B. October	B. No	F	F	F	B. Yes Unless I Have A Fever	C. 10-14 Days	A. Yes	F	T	T	C. If You Want To	T	F	F	T	C. Only if They are At Risk	F	F	F	F	T
136	77.5	31	F	F	B. Antibiotics	F	F	F	A. Every Year	T	F	B. Up to 80%	A. Yes	F	C. Yes but avoid very old or very young people	F	C. Both HSC Trusts and Your GP	F	T	T	B. October	B. No	T	F	F	B. Yes Unless I Have A Fever	B. 1-5 Days	B. No	T	T	F	A. Yes	F	T	T	T	C. Only if They are At Risk	T	T	F	T	T
137	75	30	F	F	B. Antibiotics	F	F	F	A. Every Year	T	T	B. Up to 80%	C. Yes - Up Until 20 Weeks	F	C. Yes but avoid very old or very young people	T	C. Both HSC Trusts and Your GP	F	T	T	B. October	B. No	F	T	F	A. Yes	B. 1-5 Days	A. Yes	F	T	F	A. Yes	F	F	T	T	A. Yes	T	F	F	T	T
138	90	36	F	F	B. Antibiotics	F	F	F	A. Every Year	T	T	B. Up to 80%	A. Yes	F	A. Yes	T	C. Both HSC Trusts and Your GP	F	T	T	B. October	B. No	F	F	F	B. Yes Unless I Have A Fever	B. 1-5 Days	A. Yes	F	F	T	A. Yes	T	F	F	T	C. Only if They are At Risk	T	T	F	T	T
139	70	28	F	F	B. Antibiotics	F	F	F	A. Every Year	T	T	B. Up to 80%	C. Yes - Up Until 20 Weeks	F	B. No	F	A. Within any HSC Trust in Northern Ireland	F	F	T	A. August	B. No	F	F	F	B. Yes Unless I Have A Fever	B. 1-5 Days	A. Yes	F	T	T	A. Yes	F	F	T	T	A. Yes	T	F	T	F	F
140	65	26	T	T	B. Antibiotics	F	T	F	A. Every Year	T	T	C. Up to 40%	C. Yes - Up Until 20 Weeks	F	C. Yes but avoid very old or very young people	F	C. Both HSC Trusts and Your GP	F	F	T	A. August	B. No	F	F	F	A. Yes	C. 10-14 Days	B. No	T	T	T	C. If You Want To	F	T	F	T	A. Yes	T	T	F	T	T
141	60	24	F	F	B. Antibiotics	F	F	F	A. Every Year	T	T	C. Up to 40%	C. Yes - Up Until 20 Weeks	F	C. Yes but avoid very old or very young people	F	C. Both HSC Trusts and Your GP	F	F	T	A. August	B. No	T	T	T	C. No	C. 10-14 Days	B. No	T	T	F	C. If You Want To	T	T	F	T	C. Only if They are At Risk	T	T	F	F	T
142	75	30	F	F	A. Antivirals	F	F	F	A. Every Year	T	T	B. Up to 80%	C. Yes - Up Until 20 Weeks	F	A. Yes	T	C. Both HSC Trusts and Your GP	F	F	T	B. October	B. No	F	T	F	B. Yes Unless I Have A Fever	A. Straight Away	B. No	F	T	T	A. Yes	T	F	T	T	C. Only if They are At Risk	T	F	F	T	T
143	70	28	F	F	B. Antibiotics	F	F	F	A. Every Year	T	T	B. Up to 80%	C. Yes - Up Until 20 Weeks	F	B. No	T	C. Both HSC Trusts and Your GP	F	F	T	B. October	B. No	T	T	F	B. Yes Unless I Have A Fever	A. Straight Away	B. No	F	T	T	C. If You Want To	F	F	F	T	C. Only if They are At Risk	T	F	T	T	F
144	80	32	F	F	B. Antibiotics	F	F	F	A. Every Year	T	T	B. Up to 80%	A. Yes	F	A. Yes	F	C. Both HSC Trusts and Your GP	F	F	T	B. October	B. No	T	F	F	A. Yes	A. Straight Away	A. Yes	T	T	F	A. Yes	T	F	F	T	C. Only if They are At Risk	T	F	F	T	T
145	67.5	27	F	F	B. Antibiotics	F	F	T	A. Every Year	T	T	B. Up to 80%	C. Yes - Up Until 20 Weeks	F	C. Yes but avoid very old or very young people	T	C. Both HSC Trusts and Your GP	F	T	T	A. August	B. No	F	F	F	C. No	A. Straight Away	B. No	F	T	T	A. Yes	T	T	T	T	A. Yes	T	F	F	T	T
Class Scoring	68.62	27.45	92.81	78.42	70.5	94.96	93.53	82.01	92.09	95.68	88.49	82.73	38.85	93.53	17.27	36.69	69.06	95.68	25.18	87.05	64.75	85.61	62.59	67.63	91.37	50.36	16.55	48.2	79.14	92.09	38.13	51.08	44.6	64.03	54.68	94.96	49.64	88.49	21.58	82.01	84.17	76.98

## Sheet: Post
Post-Test
Student Name	Total Score (%)	Number of Correct Answers	Influenza isn’t such a big deal	The flu vaccine gives you flu.	Which of these will not treat influenza?	Healthy people don’t get seasonal flu.	Flu is a mild illness so I don’t need to be vaccinated.	The side effects of the flu vaccine are really bad.	How often should you get the flu jab?	The flu jab is safe.	The influenza jab has been properly tested.	How effective can the flu vaccine be?	Can a pregnant woman have the vaccine?	You must avoid other people after the jab because you’ll be infectious	Should I go to work if I have been in contact with somebody who has flu?	Everyone should get the flu jab.	Where can you get the flu jab?	Once you've had the flu vaccine, you're protected for life.	This year’s flu jab will protect me against swine flu.	Children can have the flu vaccine	When is the best time to get the jab?	It’s nearly Christmas and I haven’t had the jab. Is it too late?	Vitamin C can prevent influenza.	Breastfeeding mothers shouldn’t have the influenza jab.	I had the flu jab last year, so I don’t need it again this year.	I’m on antibiotics. Can I still have the flu jab?	How quickly are you protected after the flu vaccine?	I have a cold. Can I get the flu jab?	The flu vaccine makes it easier to catch other things like pneumonia.	Even healthy people can die from flu.	Most people infected with influenza have no symptoms.	I’m healthy and never catch flu, should I still get vaccinated?	Eating well and washing my hands will protect me from the flu.	You can get the flu by going out in the cold without a coat.	You must see your GP if you have flu.	Fever, aches, exhaustion and a cough are all flu symptoms.	Is my partner eligible for a free flu jab too?	People with underlying health conditions should get the flu jab.	The flu vaccine will protect me from the Australian Flu.	My employer can force me to get the influenza vaccine.	All Nursing Students Should Get the Flu Vaccine	You can catch the flu from someone sneezing near you.
1	97.5	39	F	F	B. Antibiotics	F	F	F	A. Every Year	T	T	B. Up to 80%	A. Yes	F	A. Yes	F	C. Both HSC Trusts and Your GP	F	T	T	B. October	B. No	F	F	F	B. Yes Unless I Have A Fever	C. 10-14 Days	A. Yes	F	T	T	C. If You Want To	F	F	F	T	C. Only if They are At Risk	T	T	F	T	T
2	97.5	39	F	F	B. Antibiotics	F	F	F	A. Every Year	T	T	B. Up to 80%	A. Yes	F	A. Yes	F	C. Both HSC Trusts and Your GP	F	T	T	B. October	B. No	F	F	F	B. Yes Unless I Have A Fever	C. 10-14 Days	A. Yes	F	T	T	A. Yes	T	F	F	T	C. Only if They are At Risk	T	T	F	T	T
3	92.5	37	F	F	B. Antibiotics	F	F	F	A. Every Year	T	T	B. Up to 80%	A. Yes	F	C. Yes but avoid very old or very young people	F	C. Both HSC Trusts and Your GP	F	T	T	B. October	B. No	T	F	F	B. Yes Unless I Have A Fever	C. 10-14 Days	A. Yes	T	T	T	A. Yes	F	F	F	T	C. Only if They are At Risk	T	T	F	T	T
4	90	36	F	F	B. Antibiotics	F	F	F	A. Every Year	T	F	B. Up to 80%	A. Yes	F	A. Yes	T	C. Both HSC Trusts and Your GP	F	T	T	B. October	B. No	F	F	F	B. Yes Unless I Have A Fever	C. 10-14 Days	A. Yes	F	T	T	C. If You Want To	F	F	F	T	B. No	T	T	F	T	T
5	90	36	F	F	B. Antibiotics	F	F	F	A. Every Year	T	T	B. Up to 80%	A. Yes	F	B. No	T	C. Both HSC Trusts and Your GP	F	T	T	B. October	B. No	F	T	F	B. Yes Unless I Have A Fever	C. 10-14 Days	A. Yes	F	T	T	A. Yes	F	F	F	T	B. No	T	T	F	T	T
6	65	26	F	F	B. Antibiotics	F	F	F	A. Every Year	T	T	B. Up to 80%	C. Yes - Up Until 20 Weeks	F	B. No	T	A. Within any HSC Trust in Northern Ireland	F	F	T	B. October	C. No, but you must pay	F	F	F	B. Yes Unless I Have A Fever	B. 1-5 Days	B. No	F	F	F	A. Yes	F	F	F	T	B. No	F	F	F	F	T
7	57.5	23	F	F	B. Antibiotics	F	F	T	A. Every Year	T	T	B. Up to 80%	C. Yes - Up Until 20 Weeks	F	A. Yes	T	B. Only At Your GP's	F	F	T	A. August	B. No	T	T	F	C. No	B. 1-5 Days	B. No	F	T	T	A. Yes	T	T	F	T	A. Yes	F	F	T	T	T
8	97.5	39	F	F	B. Antibiotics	F	F	F	A. Every Year	T	T	B. Up to 80%	A. Yes	F	C. Yes but avoid very old or very young people	F	C. Both HSC Trusts and Your GP	F	T	T	B. October	B. No	F	F	F	B. Yes Unless I Have A Fever	C. 10-14 Days	A. Yes	F	T	T	A. Yes	F	F	F	T	C. Only if They are At Risk	T	T	F	T	T
9	87.5	35	F	F	B. Antibiotics	F	F	T	A. Every Year	T	T	B. Up to 80%	A. Yes	F	B. No	F	C. Both HSC Trusts and Your GP	F	T	T	C. December	B. No	F	F	F	B. Yes Unless I Have A Fever	C. 10-14 Days	A. Yes	F	T	T	C. If You Want To	T	F	F	T	C. Only if They are At Risk	T	T	F	T	T
10	87.5	35	F	F	B. Antibiotics	F	F	F	A. Every Year	T	T	B. Up to 80%	A. Yes	F	B. No	F	C. Both HSC Trusts and Your GP	F	T	T	B. October	A. Yes	F	F	F	A. Yes	C. 10-14 Days	A. Yes	F	T	T	C. If You Want To	F	F	F	T	C. Only if They are At Risk	T	T	F	T	F
11	92.5	37	F	F	B. Antibiotics	F	F	F	A. Every Year	T	T	B. Up to 80%	A. Yes	F	A. Yes	F	C. Both HSC Trusts and Your GP	F	T	T	B. October	B. No	F	T	F	B. Yes Unless I Have A Fever	C. 10-14 Days	A. Yes	T	T	T	C. If You Want To	F	F	F	T	C. Only if They are At Risk	T	T	F	T	T
12	100	40	F	F	B. Antibiotics	F	F	F	A. Every Year	T	T	B. Up to 80%	A. Yes	F	A. Yes	F	C. Both HSC Trusts and Your GP	F	T	T	B. October	B. No	F	F	F	B. Yes Unless I Have A Fever	C. 10-14 Days	A. Yes	F	T	T	A. Yes	F	F	F	T	C. Only if They are At Risk	T	T	F	T	T
13	90	36	F	F	B. Antibiotics	F	F	F	A. Every Year	T	T	B. Up to 80%	A. Yes	F	A. Yes	T	C. Both HSC Trusts and Your GP	F	F	T	B. October	B. No	F	F	F	A. Yes	C. 10-14 Days	A. Yes	F	T	T	C. If You Want To	F	F	F	T	C. Only if They are At Risk	T	T	F	T	T
14	95	38	F	F	B. Antibiotics	F	F	F	A. Every Year	T	T	B. Up to 80%	A. Yes	F	A. Yes	F	C. Both HSC Trusts and Your GP	F	T	T	B. October	B. No	F	F	F	B. Yes Unless I Have A Fever	B. 1-5 Days	A. Yes	F	T	T	C. If You Want To	F	F	F	T	C. Only if They are At Risk	T	T	F	T	T
15	95	38	F	F	B. Antibiotics	F	F	F	A. Every Year	T	T	B. Up to 80%	A. Yes	F	A. Yes	T	C. Both HSC Trusts and Your GP	F	T	T	B. October	B. No	F	F	F	B. Yes Unless I Have A Fever	C. 10-14 Days	A. Yes	F	T	T	A. Yes	F	F	F	T	B. No	T	T	F	T	T
16	95	38	F	F	B. Antibiotics	F	F	F	A. Every Year	T	F	B. Up to 80%	A. Yes	F	A. Yes	T	C. Both HSC Trusts and Your GP	F	T	T	B. October	B. No	F	F	F	B. Yes Unless I Have A Fever	C. 10-14 Days	A. Yes	F	T	T	A. Yes	F	F	F	T	C. Only if They are At Risk	T	T	F	T	T
17	82.5	33	F	F	B. Antibiotics	F	F	F	A. Every Year	T	T	B. Up to 80%	A. Yes	T	B. No	T	C. Both HSC Trusts and Your GP	F	T	T	B. October	B. No	T	T	T	B. Yes Unless I Have A Fever	C. 10-14 Days	A. Yes	F	T	T	A. Yes	T	F	F	T	C. Only if They are At Risk	T	T	F	T	T
18	87.5	35	F	F	B. Antibiotics	F	F	T	A. Every Year	T	T	B. Up to 80%	A. Yes	F	A. Yes	T	C. Both HSC Trusts and Your GP	F	T	T	A. August	B. No	F	F	F	B. Yes Unless I Have A Fever	C. 10-14 Days	A. Yes	F	T	T	C. If You Want To	F	F	F	T	B. No	T	T	F	T	T
19	92.5	37	F	T	B. Antibiotics	F	F	F	A. Every Year	T	T	B. Up to 80%	A. Yes	F	A. Yes	T	C. Both HSC Trusts and Your GP	F	T	T	B. October	B. No	F	F	F	B. Yes Unless I Have A Fever	C. 10-14 Days	A. Yes	F	T	T	A. Yes	F	F	F	T	C. Only if They are At Risk	T	T	T	T	T
20	92.5	37	F	F	B. Antibiotics	F	F	F	A. Every Year	T	T	B. Up to 80%	A. Yes	F	C. Yes but avoid very old or very young people	F	C. Both HSC Trusts and Your GP	F	T	T	B. October	B. No	F	F	F	B. Yes Unless I Have A Fever	C. 10-14 Days	A. Yes	F	T	T	A. Yes	F	F	T	T	C. Only if They are At Risk	F	T	F	T	T
21	95	38	F	F	B. Antibiotics	F	F	T	A. Every Year	T	T	B. Up to 80%	A. Yes	F	A. Yes	F	C. Both HSC Trusts and Your GP	F	T	T	B. October	B. No	F	F	F	B. Yes Unless I Have A Fever	C. 10-14 Days	A. Yes	F	T	T	A. Yes	F	F	F	T	C. Only if They are At Risk	T	T	F	T	F
22	90	36	F	F	A. Antivirals	F	F	F	A. Every Year	T	T	B. Up to 80%	A. Yes	F	A. Yes	T	C. Both HSC Trusts and Your GP	F	T	T	B. October	B. No	T	F	F	C. No	C. 10-14 Days	A. Yes	F	T	T	A. Yes	F	F	F	T	C. Only if They are At Risk	T	T	F	T	T
23	97.5	39	F	F	B. Antibiotics	F	F	F	A. Every Year	T	T	B. Up to 80%	A. Yes	F	A. Yes	F	C. Both HSC Trusts and Your GP	F	T	T	B. October	B. No	F	F	F	B. Yes Unless I Have A Fever	C. 10-14 Days	A. Yes	F	T	T	C. If You Want To	F	F	F	T	C. Only if They are At Risk	T	T	F	T	T
24	92.5	37	F	F	B. Antibiotics	F	F	F	A. Every Year	T	T	B. Up to 80%	A. Yes	F	C. Yes but avoid very old or very young people	F	A. Within any HSC Trust in Northern Ireland	F	T	T	B. October	B. No	F	F	F	B. Yes Unless I Have A Fever	C. 10-14 Days	A. Yes	F	T	T	A. Yes	F	F	T	T	C. Only if They are At Risk	T	T	F	T	T
25	97.5	39	F	F	B. Antibiotics	F	F	F	A. Every Year	T	T	B. Up to 80%	A. Yes	F	A. Yes	F	C. Both HSC Trusts and Your GP	F	T	T	B. October	B. No	F	T	F	B. Yes Unless I Have A Fever	C. 10-14 Days	A. Yes	F	T	T	A. Yes	F	F	F	T	C. Only if They are At Risk	T	T	F	T	T
26	85	34	F	F	B. Antibiotics	F	F	F	A. Every Year	T	T	B. Up to 80%	C. Yes - Up Until 20 Weeks	F	A. Yes	T	C. Both HSC Trusts and Your GP	F	T	T	B. October	B. No	F	F	F	A. Yes	C. 10-14 Days	A. Yes	T	T	T	A. Yes	F	F	T	T	C. Only if They are At Risk	T	T	F	T	F
27	90	36	F	F	B. Antibiotics	F	F	F	A. Every Year	T	T	B. Up to 80%	A. Yes	F	A. Yes	T	C. Both HSC Trusts and Your GP	F	T	T	B. October	B. No	F	F	F	C. No	C. 10-14 Days	A. Yes	F	T	T	A. Yes	F	F	T	T	A. Yes	T	T	F	T	T
28	90	36	F	F	B. Antibiotics	F	F	F	A. Every Year	T	T	B. Up to 80%	A. Yes	F	C. Yes but avoid very old or very young people	T	B. Only At Your GP's	F	T	T	B. October	B. No	F	F	F	B. Yes Unless I Have A Fever	C. 10-14 Days	A. Yes	T	T	T	A. Yes	F	F	F	T	C. Only if They are At Risk	T	T	F	T	T
29	95	38	F	F	B. Antibiotics	F	F	F	A. Every Year	T	T	B. Up to 80%	A. Yes	F	B. No	F	C. Both HSC Trusts and Your GP	F	T	T	B. October	B. No	F	F	F	B. Yes Unless I Have A Fever	C. 10-14 Days	A. Yes	F	T	T	C. If You Want To	F	F	F	T	C. Only if They are At Risk	T	T	F	T	T
30	95	38	F	F	B. Antibiotics	F	F	F	A. Every Year	T	T	B. Up to 80%	A. Yes	F	A. Yes	T	C. Both HSC Trusts and Your GP	F	T	T	B. October	B. No	F	F	F	A. Yes	C. 10-14 Days	A. Yes	F	T	T	A. Yes	F	F	F	T	C. Only if They are At Risk	T	T	F	T	T
31	92.5	37	F	F	B. Antibiotics	F	F	F	A. Every Year	T	T	B. Up to 80%	A. Yes	F	C. Yes but avoid very old or very young people	F	C. Both HSC Trusts and Your GP	F	T	T	B. October	B. No	F	F	F	B. Yes Unless I Have A Fever	C. 10-14 Days	A. Yes	F	T	T	C. If You Want To	F	F	F	T	C. Only if They are At Risk	T	T	F	T	F
32	95	38	F	F	B. Antibiotics	F	F	F	A. Every Year	T	T	B. Up to 80%	A. Yes	F	A. Yes	F	C. Both HSC Trusts and Your GP	F	T	T	B. October	B. No	F	F	F	A. Yes	C. 10-14 Days	A. Yes	F	T	T	A. Yes	F	F	F	T	A. Yes	T	T	F	T	T
33	82.5	33	F	F	A. Antivirals	F	F	T	A. Every Year	T	T	B. Up to 80%	A. Yes	F	A. Yes	T	C. Both HSC Trusts and Your GP	F	T	T	B. October	B. No	F	F	F	B. Yes Unless I Have A Fever	C. 10-14 Days	B. No	F	T	T	C. If You Want To	F	F	F	T	A. Yes	T	T	F	T	F
34	95	38	F	F	B. Antibiotics	F	F	F	A. Every Year	T	T	B. Up to 80%	A. Yes	F	A. Yes	F	C. Both HSC Trusts and Your GP	F	T	T	B. October	B. No	F	F	F	B. Yes Unless I Have A Fever	C. 10-14 Days	A. Yes	F	T	T	C. If You Want To	F	F	F	T	B. No	T	T	F	T	T
35	90	36	F	F	A. Antivirals	F	F	F	A. Every Year	T	T	B. Up to 80%	A. Yes	F	C. Yes but avoid very old or very young people	F	C. Both HSC Trusts and Your GP	F	T	T	B. October	A. Yes	F	T	F	B. Yes Unless I Have A Fever	C. 10-14 Days	A. Yes	F	T	T	A. Yes	F	F	F	T	C. Only if They are At Risk	T	T	F	T	T
36	80	32	F	F	B. Antibiotics	F	F	T	A. Every Year	T	T	B. Up to 80%	A. Yes	F	A. Yes	T	C. Both HSC Trusts and Your GP	F	T	T	B. October	B. No	F	F	F	A. Yes	C. 10-14 Days	A. Yes	F	T	F	A. Yes	T	T	F	F	B. No	T	T	F	T	T
37	97.5	39	F	F	B. Antibiotics	F	F	F	A. Every Year	T	T	B. Up to 80%	A. Yes	F	A. Yes	T	C. Both HSC Trusts and Your GP	F	T	T	B. October	B. No	F	F	F	B. Yes Unless I Have A Fever	C. 10-14 Days	A. Yes	F	T	T	A. Yes	F	F	F	T	C. Only if They are At Risk	T	T	F	T	T
38	95	38	F	F	B. Antibiotics	F	F	F	A. Every Year	T	T	B. Up to 80%	A. Yes	F	C. Yes but avoid very old or very young people	T	C. Both HSC Trusts and Your GP	F	T	T	B. October	B. No	F	F	F	B. Yes Unless I Have A Fever	C. 10-14 Days	A. Yes	F	T	T	A. Yes	F	F	F	T	C. Only if They are At Risk	T	T	F	T	T
39	97.5	39	F	F	B. Antibiotics	F	F	F	A. Every Year	T	T	B. Up to 80%	A. Yes	F	A. Yes	T	C. Both HSC Trusts and Your GP	F	T	T	B. October	B. No	F	F	F	B. Yes Unless I Have A Fever	C. 10-14 Days	A. Yes	F	T	T	A. Yes	F	F	F	T	C. Only if They are At Risk	T	T	F	T	T
40	97.5	39	F	F	B. Antibiotics	F	F	F	A. Every Year	T	T	B. Up to 80%	A. Yes	F	A. Yes	F	C. Both HSC Trusts and Your GP	F	T	T	B. October	B. No	F	F	F	A. Yes	C. 10-14 Days	A. Yes	F	T	T	A. Yes	F	F	F	T	C. Only if They are At Risk	T	T	F	T	T
41	97.5	39	F	F	B. Antibiotics	F	F	F	A. Every Year	T	T	B. Up to 80%	A. Yes	F	A. Yes	F	C. Both HSC Trusts and Your GP	F	T	T	B. October	B. No	F	F	F	B. Yes Unless I Have A Fever	C. 10-14 Days	A. Yes	F	T	T	A. Yes	F	F	F	T	C. Only if They are At Risk	T	T	F	T	F
42	95	38	F	F	B. Antibiotics	F	F	T	A. Every Year	T	T	B. Up to 80%	A. Yes	F	A. Yes	T	C. Both HSC Trusts and Your GP	F	T	T	B. October	B. No	F	F	F	B. Yes Unless I Have A Fever	C. 10-14 Days	A. Yes	F	T	T	A. Yes	F	F	F	T	C. Only if They are At Risk	T	T	F	T	T
43	92.5	37	F	F	B. Antibiotics	F	F	F	A. Every Year	T	T	B. Up to 80%	A. Yes	F	B. No	T	A. Within any HSC Trust in Northern Ireland	F	T	T	B. October	B. No	F	F	F	B. Yes Unless I Have A Fever	C. 10-14 Days	A. Yes	F	T	T	A. Yes	F	F	F	T	C. Only if They are At Risk	T	T	F	T	T
44	87.5	35	F	F	B. Antibiotics	F	F	F	A. Every Year	T	T	B. Up to 80%	A. Yes	F	A. Yes	T	C. Both HSC Trusts and Your GP	F	T	T	B. October	B. No	F	F	F	A. Yes	B. 1-5 Days	A. Yes	F	T	T	A. Yes	T	F	F	T	A. Yes	T	T	F	T	T
45	82.5	33	F	F	B. Antibiotics	F	F	F	A. Every Year	T	T	B. Up to 80%	A. Yes	F	A. Yes	T	C. Both HSC Trusts and Your GP	F	T	T	B. October	B. No	T	F	F	A. Yes	B. 1-5 Days	A. Yes	F	T	F	A. Yes	T	F	F	T	C. Only if They are At Risk	T	T	F	T	F
46	85	34	T	F	A. Antivirals	F	F	F	A. Every Year	T	T	B. Up to 80%	A. Yes	F	A. Yes	T	C. Both HSC Trusts and Your GP	F	T	T	B. October	B. No	F	F	F	A. Yes	C. 10-14 Days	A. Yes	F	T	T	C. If You Want To	F	F	F	F	C. Only if They are At Risk	T	T	F	T	T
47	28	F	F	B. Antibiotics	F	F	F	A. Every Year	T	T	A. 100%	C. Yes - Up Until 20 Weeks	F	C. Yes but avoid very old or very young people	T	C. Both HSC Trusts and Your GP	F	F	T	B. October	B. No	T	T	F	A. Yes	C. 10-14 Days	B. No	F	T	F	C. If You Want To	T	F	F	T	C. Only if They are At Risk	T	T	F	T	T	T
48	35	14		F				F	A. Every Year						A. Yes	T	C. Both HSC Trusts and Your GP	F				B. No			T	A. Yes			T		T	A. Yes	F			T			T	F		T
49	100	40	F	F	B. Antibiotics	F	F	F	A. Every Year	T	T	B. Up to 80%	A. Yes	F	A. Yes	F	C. Both HSC Trusts and Your GP	F	T	T	B. October	B. No	F	F	F	B. Yes Unless I Have A Fever	C. 10-14 Days	A. Yes	F	T	T	A. Yes	F	F	F	T	C. Only if They are At Risk	T	T	F	T	T
50	95	38	F	F	B. Antibiotics	F	F	F	A. Every Year	T	T	B. Up to 80%	A. Yes	F	C. Yes but avoid very old or very young people	T	C. Both HSC Trusts and Your GP	F	T	T	B. October	B. No	F	F	F	B. Yes Unless I Have A Fever	C. 10-14 Days	A. Yes	F	T	T	A. Yes	F	F	F	T	C. Only if They are At Risk	T	T	F	T	T
51	97.5	39	F	F	B. Antibiotics	F	F	F	A. Every Year	T	T	B. Up to 80%	A. Yes	F	A. Yes	T	C. Both HSC Trusts and Your GP	F	T	T	B. October	B. No	F	F	F	B. Yes Unless I Have A Fever	C. 10-14 Days	A. Yes	F	T	T	A. Yes	F	F	F	T	C. Only if They are At Risk	T	T	F	T	T
52	90	36	F	F	B. Antibiotics	F	F	F	A. Every Year	T	T	B. Up to 80%	A. Yes	F	A. Yes	F	B. Only At Your GP's	F	T	T	B. October	B. No	F	F	F	A. Yes	C. 10-14 Days	A. Yes	T	T	T	A. Yes	F	F	F	T	C. Only if They are At Risk	T	T	F	F	T
53	90	36	F	F	B. Antibiotics	F	F	F	A. Every Year	T	T	B. Up to 80%	C. Yes - Up Until 20 Weeks	F	C. Yes but avoid very old or very young people	T	C. Both HSC Trusts and Your GP	F	T	T	B. October	B. No	F	F	F	B. Yes Unless I Have A Fever	C. 10-14 Days	A. Yes	F	T	T	A. Yes	F	F	F	T	C. Only if They are At Risk	T	T	T	T	T
54	90	36	F	F	B. Antibiotics	F	F	F	A. Every Year	T	T	B. Up to 80%	C. Yes - Up Until 20 Weeks	F	A. Yes	T	C. Both HSC Trusts and Your GP	F	T	T	B. October	B. No	F	F	F	B. Yes Unless I Have A Fever	C. 10-14 Days	A. Yes	F	T	F	A. Yes	T	F	F	T	C. Only if They are At Risk	T	T	F	T	T
55	87.5	35	F	F	B. Antibiotics	F	F	F	A. Every Year	T	T	B. Up to 80%	A. Yes	F	B. No	T	C. Both HSC Trusts and Your GP	F	T	T	B. October	B. No	F	F	F	A. Yes	C. 10-14 Days	A. Yes	F	T	T	A. Yes	F	F	F	T	A. Yes	T	F	F	T	T
56	87.5	35	F	F	B. Antibiotics	F	F	F	A. Every Year	T	T	B. Up to 80%	A. Yes	F	A. Yes	T	C. Both HSC Trusts and Your GP	F	F	T	B. October	B. No	F	F	F	A. Yes	C. 10-14 Days	A. Yes	F	F	T	A. Yes	T	F	F	T	C. Only if They are At Risk	T	T	F	T	T
57	85	34	F	F	B. Antibiotics	F	F	F	A. Every Year	T	F	B. Up to 80%	A. Yes	F	A. Yes	F	C. Both HSC Trusts and Your GP	F	T	T	B. October	B. No	T	T	F	C. No	C. 10-14 Days	A. Yes	F	T	T	C. If You Want To	F	F	F	T	C. Only if They are At Risk	T	T	T	T	T
58	95	38	F	F	B. Antibiotics	F	F	F	A. Every Year	T	T	B. Up to 80%	A. Yes	F	A. Yes	F	C. Both HSC Trusts and Your GP	F	T	T	B. October	B. No	F	F	F	B. Yes Unless I Have A Fever	C. 10-14 Days	A. Yes	F	T	T	A. Yes	F	F	T	T	C. Only if They are At Risk	T	T	F	F	T
59	92.5	37	F	F	B. Antibiotics	F	F	F	A. Every Year	T	T	B. Up to 80%	B. No	F	A. Yes	T	C. Both HSC Trusts and Your GP	F	T	T	B. October	B. No	F	F	F	B. Yes Unless I Have A Fever	C. 10-14 Days	A. Yes	F	T	T	A. Yes	F	F	T	T	C. Only if They are At Risk	T	T	F	T	T
60	75	30	F	F	B. Antibiotics	F	F	T	A. Every Year	T	T	B. Up to 80%	C. Yes - Up Until 20 Weeks	F	B. No	F	C. Both HSC Trusts and Your GP	F	T	T	A. August	B. No	F	T	F	B. Yes Unless I Have A Fever	C. 10-14 Days	A. Yes	F	T	T	C. If You Want To	F	F	T	T	C. Only if They are At Risk	F	F	F	T	F
61	90	36	F	F	B. Antibiotics	F	F	F	A. Every Year	T	T	B. Up to 80%	A. Yes	F	A. Yes	T	C. Both HSC Trusts and Your GP	F	T	T	B. October	B. No	F	F	F	B. Yes Unless I Have A Fever	C. 10-14 Days	A. Yes	F	T	T	C. If You Want To	F	T	F	T	C. Only if They are At Risk	T	F	F	T	T
62	87.5	35	F	F	B. Antibiotics	F	F	F	A. Every Year	T	T	B. Up to 80%	A. Yes	F	B. No	T	C. Both HSC Trusts and Your GP	F	T	T	B. October	B. No	F	T	F	C. No	C. 10-14 Days	A. Yes	F	T	T	C. If You Want To	F	F	F	T	C. Only if They are At Risk	T	T	F	T	T
63	95	38	F	F	B. Antibiotics	F	F	F	A. Every Year	T	T	B. Up to 80%	A. Yes	F	C. Yes but avoid very old or very young people	F	C. Both HSC Trusts and Your GP	F	T	T	B. October	B. No	F	F	F	B. Yes Unless I Have A Fever	C. 10-14 Days	A. Yes	F	T	T	C. If You Want To	F	F	F	T	C. Only if They are At Risk	T	T	F	T	T
64	85	34	F	F	B. Antibiotics	F	F	F	A. Every Year	T	T	B. Up to 80%	A. Yes	F	C. Yes but avoid very old or very young people	T	C. Both HSC Trusts and Your GP	F	F	T	B. October	B. No	F	F	F	A. Yes	C. 10-14 Days	A. Yes	F	T	T	A. Yes	F	F	F	T	B. No	T	F	F	T	T
65	70	28	F	F	A. Antivirals	F	F	T	A. Every Year	T	T	A. 100%	A. Yes	F	B. No	T	C. Both HSC Trusts and Your GP	F	F	T	B. October	B. No	T	F	F	A. Yes	C. 10-14 Days	A. Yes	F	T	T	C. If You Want To	F	T	F	T	A. Yes	T	F	F	T	T
66	95	38	F	F	B. Antibiotics	F	F	F	A. Every Year	T	T	B. Up to 80%	A. Yes	F	A. Yes	F	C. Both HSC Trusts and Your GP	F	T	T	B. October	B. No	F	F	F	A. Yes	C. 10-14 Days	A. Yes	F	T	T	A. Yes	F	F	F	T	B. No	T	T	F	T	T
67	97.5	39	F	F	B. Antibiotics	F	F	F	A. Every Year	T	T	B. Up to 80%	A. Yes	F	A. Yes	T	C. Both HSC Trusts and Your GP	F	T	T	B. October	B. No	F	F	F	B. Yes Unless I Have A Fever	C. 10-14 Days	A. Yes	F	T	T	A. Yes	F	F	F	T	C. Only if They are At Risk	T	T	F	T	T
68	92.5	37	F	F	B. Antibiotics	F	F	F	A. Every Year	T	T	B. Up to 80%	A. Yes	F	A. Yes	T	C. Both HSC Trusts and Your GP	F	F	T	B. October	B. No	F	F	F	B. Yes Unless I Have A Fever	C. 10-14 Days	A. Yes	F	T	T	A. Yes	T	F	F	T	C. Only if They are At Risk	T	T	F	T	T
69	97.5	39	F	F	B. Antibiotics	F	F	F	A. Every Year	T	T	B. Up to 80%	A. Yes	F	A. Yes	T	C. Both HSC Trusts and Your GP	F	T	T	B. October	B. No	F	F	F	B. Yes Unless I Have A Fever	C. 10-14 Days	A. Yes	F	T	T	A. Yes	F	F	F	T	C. Only if They are At Risk	T	T	F	T	T
70	95	38	F	F	B. Antibiotics	F	F	F	A. Every Year	T	T	B. Up to 80%	A. Yes	F	A. Yes	T	C. Both HSC Trusts and Your GP	F	T	T	B. October	B. No	F	F	F	B. Yes Unless I Have A Fever	C. 10-14 Days	A. Yes	F	T	T	A. Yes	T	F	F	T	C. Only if They are At Risk	T	T	F	T	T
71	100	40	F	F	B. Antibiotics	F	F	F	A. Every Year	T	T	B. Up to 80%	A. Yes	F	A. Yes	F	C. Both HSC Trusts and Your GP	F	T	T	B. October	B. No	F	F	F	B. Yes Unless I Have A Fever	C. 10-14 Days	A. Yes	F	T	T	A. Yes	F	F	F	T	C. Only if They are At Risk	T	T	F	T	T
72	92.5	37	F	F	B. Antibiotics	F	F	F	A. Every Year	T	T	B. Up to 80%	A. Yes	F	A. Yes	T	C. Both HSC Trusts and Your GP	F	T	T	B. October	B. No	F	F	F	B. Yes Unless I Have A Fever	C. 10-14 Days	A. Yes	T	T	T	C. If You Want To	F	F	F	T	C. Only if They are At Risk	T	T	F	T	T
73	10	4												F											F					T										F		F
74	92.5	37	F	F	B. Antibiotics	F	F	F	A. Every Year	T	T	B. Up to 80%	A. Yes	F	A. Yes	T	C. Both HSC Trusts and Your GP	F	T	T	B. October	B. No	F	F	F	A. Yes	C. 10-14 Days	A. Yes	F	T	T	A. Yes	F	F	F	T	C. Only if They are At Risk	T	T	F	F	T
75	92.5	37	F	F	B. Antibiotics	F	F	T	A. Every Year	T	T	B. Up to 80%	A. Yes	F	A. Yes	T	C. Both HSC Trusts and Your GP	F	T	T	B. October	B. No	F	F	F	B. Yes Unless I Have A Fever	C. 10-14 Days	A. Yes	T	T	T	A. Yes	F	F	F	T	C. Only if They are At Risk	T	T	F	T	T
76	92.5	37	F	F	B. Antibiotics	F	F	F	A. Every Year	T	T	B. Up to 80%	A. Yes	F	A. Yes	T	A. Within any HSC Trust in Northern Ireland	F	T	T	B. October	B. No	F	T	F	B. Yes Unless I Have A Fever	C. 10-14 Days	A. Yes	F	T	T	A. Yes	F	F	F	T	C. Only if They are At Risk	T	T	F	T	T
77	87.5	35	F	F	B. Antibiotics	F	F	F	A. Every Year	T	T	B. Up to 80%	A. Yes	F	A. Yes	T	A. Within any HSC Trust in Northern Ireland	F	T	T	B. October	B. No	F	T	F	A. Yes	C. 10-14 Days	A. Yes	F	T	T	A. Yes	T	F	F	T	C. Only if They are At Risk	T	T	F	T	T
78	92.5	37	F	F	B. Antibiotics	F	F	F	A. Every Year	T	T	B. Up to 80%	A. Yes	F	A. Yes	T	C. Both HSC Trusts and Your GP	F	T	T	B. October	B. No	F	T	F	B. Yes Unless I Have A Fever	C. 10-14 Days	A. Yes	F	T	F	A. Yes	F	F	F	T	C. Only if They are At Risk	T	T	F	T	T
79	97.5	39	F	F	B. Antibiotics	F	F	F	A. Every Year	T	T	B. Up to 80%	A. Yes	F	A. Yes	F	C. Both HSC Trusts and Your GP	F	T	T	B. October	B. No	F	F	F	B. Yes Unless I Have A Fever	C. 10-14 Days	A. Yes	F	T	T	A. Yes	T	F	F	T	C. Only if They are At Risk	T	T	F	T	T
80	80	32	F	F	B. Antibiotics	F	F	T	A. Every Year	T	T	B. Up to 80%	C. Yes - Up Until 20 Weeks	F	C. Yes but avoid very old or very young people	F	C. Both HSC Trusts and Your GP	F	T	T	B. October	B. No	T	F	F	B. Yes Unless I Have A Fever	C. 10-14 Days	A. Yes	T	T	T	A. Yes	F	T	T	T	A. Yes	T	T	F	T	T
81	97.5	39	F	F	B. Antibiotics	F	F	F	A. Every Year	T	T	B. Up to 80%	A. Yes	F	A. Yes	F	C. Both HSC Trusts and Your GP	F	T	T	B. October	B. No	F	F	F	B. Yes Unless I Have A Fever	C. 10-14 Days	A. Yes	F	T	F	A. Yes	F	F	F	T	C. Only if They are At Risk	T	T	F	T	T
82	87.5	35	F	F	B. Antibiotics	F	F	F	A. Every Year	T	T	B. Up to 80%	A. Yes	T	C. Yes but avoid very old or very young people	T	C. Both HSC Trusts and Your GP	F	T	T	B. October	B. No	F	F	F	B. Yes Unless I Have A Fever	C. 10-14 Days	A. Yes	F	T	T	C. If You Want To	F	F	T	T	C. Only if They are At Risk	T	T	F	T	T
83	87.5	35	T	F	B. Antibiotics	F	F	F	A. Every Year	T	T	B. Up to 80%	A. Yes	F	A. Yes	T	C. Both HSC Trusts and Your GP	F	F	T	B. October	B. No	F	F	F	B. Yes Unless I Have A Fever	C. 10-14 Days	A. Yes	F	T	T	C. If You Want To	F	F	F	T	C. Only if They are At Risk	T	F	F	T	T
84	92.5	37	F	F	B. Antibiotics	F	F	F	A. Every Year	T	T	B. Up to 80%	A. Yes	T	A. Yes	F	C. Both HSC Trusts and Your GP	F	T	T	B. October	B. No	F	F	F	A. Yes	C. 10-14 Days	A. Yes	F	T	T	A. Yes	F	F	F	T	C. Only if They are At Risk	T	T	F	T	F
85	67.5	27	F	F	A. Antivirals	F	F	F	A. Every Year	T		A. 100%	A. Yes	F	C. Yes but avoid very old or very young people	T	C. Both HSC Trusts and Your GP	F	T		B. October	B. No	F	F	F	B. Yes Unless I Have A Fever	B. 1-5 Days	B. No	F	T	T			T	F	T	C. Only if They are At Risk		T		T	T
86	97.5	39	F	F	B. Antibiotics	F	F	F	A. Every Year	T	T	B. Up to 80%	A. Yes	F	C. Yes but avoid very old or very young people	F	C. Both HSC Trusts and Your GP	F	T	T	B. October	B. No	F	F	F	B. Yes Unless I Have A Fever	C. 10-14 Days	A. Yes	F	T	T	A. Yes	F	F	F	T	C. Only if They are At Risk	T	T	F	T	T
87	92.5	37	F	F	B. Antibiotics	F	F	T	A. Every Year	T	T	B. Up to 80%	A. Yes	F	A. Yes	T	C. Both HSC Trusts and Your GP	F	T	T	B. October	B. No	F	T	F	B. Yes Unless I Have A Fever	C. 10-14 Days	A. Yes	F	T	T	A. Yes	F	F	F	T	C. Only if They are At Risk	T	T	F	T	T
88	95	38	F	F	B. Antibiotics	F	F	F	A. Every Year	T	T	B. Up to 80%	A. Yes	F	A. Yes	F	C. Both HSC Trusts and Your GP	F	T	T	B. October	B. No	F	F	F	B. Yes Unless I Have A Fever	C. 10-14 Days	A. Yes	F	T	F	A. Yes	T	F	F	T	C. Only if They are At Risk	T	T	F	T	T
89	100	40	F	F	B. Antibiotics	F	F	F	A. Every Year	T	T	B. Up to 80%	A. Yes	F	A. Yes	F	C. Both HSC Trusts and Your GP	F	T	T	B. October	B. No	F	F	F	B. Yes Unless I Have A Fever	C. 10-14 Days	A. Yes	F	T	T	A. Yes	F	F	F	T	C. Only if They are At Risk	T	T	F	T	T
90	92.5	37	F	F	B. Antibiotics	F	F	F	A. Every Year	T	T	B. Up to 80%	A. Yes	F	A. Yes	F	C. Both HSC Trusts and Your GP	F	F	T	B. October	B. No	F	F	F	B. Yes Unless I Have A Fever	C. 10-14 Days	A. Yes	F	T	T	A. Yes	F	F	F	T	C. Only if They are At Risk	F	F	F	T	T
91	82.5	33	F	F	B. Antibiotics	F	F	F	A. Every Year	T	T	B. Up to 80%	A. Yes	F	C. Yes but avoid very old or very young people	T	A. Within any HSC Trust in Northern Ireland	F	T	T	B. October	B. No	F	T	F	A. Yes	C. 10-14 Days	A. Yes	F	T	T	A. Yes	T	F	F	T	A. Yes	T	T	F	T	T
92	42.5	17	F					F	A. Every Year		T			F	A. Yes				T			B. No	F		F			A. Yes						F	F		C. Only if They are At Risk			F	T	T
93	60	24	F	F	A. Antivirals	F	F	F	A. Every Year	T	T	B. Up to 80%			A. Yes		C. Both HSC Trusts and Your GP	F	F			B. No		T	F	B. Yes Unless I Have A Fever	C. 10-14 Days	A. Yes		T		A. Yes		F				T	T	F	T	F
94	92.5	37	F	F	B. Antibiotics	F	F	F	A. Every Year	T	T	B. Up to 80%	A. Yes	F	A. Yes	T	C. Both HSC Trusts and Your GP	F	T	T	B. October	B. No	F	F	F	A. Yes	C. 10-14 Days	A. Yes	F	T	T	A. Yes	F	F	T	T	C. Only if They are At Risk	T	T	F	T	T
95	85	34	F	F	B. Antibiotics	F	F	F	A. Every Year	T	T	B. Up to 80%	A. Yes	F	C. Yes but avoid very old or very young people	F	C. Both HSC Trusts and Your GP	F	T	T	B. October	B. No	F	T	F	A. Yes	C. 10-14 Days	A. Yes	F	T	T	A. Yes	T	T	F	T	A. Yes	T	T	F	T	T
96	87.5	35	F	F	B. Antibiotics	F	F	F	A. Every Year	T	T	B. Up to 80%	A. Yes	F	B. No	T	C. Both HSC Trusts and Your GP	F	T	F	B. October	B. No	F	F	F	B. Yes Unless I Have A Fever	C. 10-14 Days	A. Yes	T	T	T	A. Yes	F	F	F	T	C. Only if They are At Risk	T	T	F	T	F
97	90	36	F	F	B. Antibiotics	F	F	F	A. Every Year	T	T	C. Up to 40%	A. Yes	F	A. Yes	T	C. Both HSC Trusts and Your GP	F	T	T	B. October	B. No	F	F	F	B. Yes Unless I Have A Fever	C. 10-14 Days	A. Yes	F	T	T	A. Yes	F	F	T	T	C. Only if They are At Risk	T	T	F	T	F
98	90	36	F	F	B. Antibiotics	F	F	T	A. Every Year	T	T	B. Up to 80%	A. Yes	F	A. Yes	T	C. Both HSC Trusts and Your GP	F	T	T	B. October	B. No	F	F	F	B. Yes Unless I Have A Fever	C. 10-14 Days	B. No	F	T	T	A. Yes	F	F	T	T	C. Only if They are At Risk	T	T	F	T	T
99	92.5	37	F	F	B. Antibiotics	F	F	F	A. Every Year	T	T	B. Up to 80%	A. Yes	F	A. Yes	F	C. Both HSC Trusts and Your GP	F	T	T	B. October	B. No	F	F	F	B. Yes Unless I Have A Fever	C. 10-14 Days	A. Yes	F	T	T	C. If You Want To	F	F	F	T	C. Only if They are At Risk	F	F	F	T	T
100	10	4	F	F																					F						T
101	75	30	F	F	A. Antivirals	F	F	T	A. Every Year	T	T	B. Up to 80%	C. Yes - Up Until 20 Weeks	F	A. Yes	T	C. Both HSC Trusts and Your GP	F	T	T	B. October	B. No	T	F	F	A. Yes	C. 10-14 Days	B. No	T	T	T	A. Yes	F	F	F	T	A. Yes	T	F	F	T	T
102	65	26	F	F	B. Antibiotics	F	F	T	A. Every Year	T	T	B. Up to 80%	C. Yes - Up Until 20 Weeks	T	A. Yes	T	C. Both HSC Trusts and Your GP	F	F	T	B. October	B. No	T	F	F	A. Yes	C. 10-14 Days	B. No	T	T	F	A. Yes	T	F	T	T	A. Yes	T	F	F	T	T
103	82.5	33	F	F	B. Antibiotics	F	F	F	A. Every Year	T	T	B. Up to 80%	A. Yes	F	B. No	T	A. Within any HSC Trust in Northern Ireland	F	T	T	B. October	B. No	F	F	F	B. Yes Unless I Have A Fever	B. 1-5 Days	A. Yes	T	T	T	A. Yes	F	F	F	T	B. No	T	T	F	F	T
104	80	32	F	F	B. Antibiotics	F	F	F	A. Every Year	T	T	B. Up to 80%	A. Yes	F	A. Yes	F	C. Both HSC Trusts and Your GP	F	F	T	B. October	B. No	T	F	F	A. Yes	C. 10-14 Days	A. Yes	T	T	F	A. Yes	T	F	T	T	C. Only if They are At Risk	T	T	F	T	F
105	80	32	F	F	B. Antibiotics	F	F	F	A. Every Year	T	T	B. Up to 80%	C. Yes - Up Until 20 Weeks	F	B. No	T	C. Both HSC Trusts and Your GP	F	F	T	B. October	B. No	F	F	F	A. Yes	B. 1-5 Days	A. Yes	F	T	T	C. If You Want To	F	F	F	T	C. Only if They are At Risk	T	F	F	T	T
106	90	36	F	F	B. Antibiotics	F	F	F	A. Every Year	T	T	B. Up to 80%	A. Yes	F	A. Yes	T	C. Both HSC Trusts and Your GP	F	T	T	B. October	B. No	F	T	F	A. Yes	C. 10-14 Days	A. Yes	F	T	T	A. Yes	T	F	F	T	C. Only if They are At Risk	T	T	F	T	T
107	80	32	F	F	B. Antibiotics	T	F	T	A. Every Year	T	T	B. Up to 80%	A. Yes	T	C. Yes but avoid very old or very young people	T	C. Both HSC Trusts and Your GP	F	T	T	B. October	A. Yes	F	F	F	B. Yes Unless I Have A Fever	C. 10-14 Days	A. Yes	T	T	T	A. Yes	F	F	F	T	B. No	T	T	F	T	T
108	80	32	F	F	B. Antibiotics	F	F	T	A. Every Year	T	T	B. Up to 80%	A. Yes	F	C. Yes but avoid very old or very young people	T	C. Both HSC Trusts and Your GP	F	F	T	B. October	B. No	F	F	F	A. Yes	B. 1-5 Days	A. Yes	F	T	T	C. If You Want To	F	F	F	T	C. Only if They are At Risk	T	T	F	T	F
109	28	F	F	B. Antibiotics	F	F	T	A. Every Year	T	T	B. Up to 80%	A. Yes	F	C. Yes but avoid very old or very young people	T	A. Within any HSC Trust in Northern Ireland	F	T	T	B. October	B. No	F	F	F	B. Yes Unless I Have A Fever	A. Straight Away	B. No	F	T	F	C. If You Want To	T	F	T	T	C. Only if They are At Risk	T	F	T	T	T	T
110	80	32	F	F	B. Antibiotics	F	F	T	A. Every Year	T	T	B. Up to 80%	A. Yes	F	A. Yes	T	A. Within any HSC Trust in Northern Ireland	F	T	T	C. December	B. No	F	F	F	B. Yes Unless I Have A Fever	C. 10-14 Days	B. No	T	T	T	A. Yes	F	F	T	T	C. Only if They are At Risk	T	T	F	T	F
111	75	30	F	T	B. Antibiotics	F	F	F	A. Every Year	T	T	C. Up to 40%	A. Yes	T	A. Yes	T	C. Both HSC Trusts and Your GP	F	T	T	B. October	B. No	F	F	T	A. Yes	C. 10-14 Days	A. Yes	T	T	T	A. Yes	T	T	F	T	A. Yes	T	T	F	T	T
112	87.5	35	F	F	B. Antibiotics	F	F	F	A. Every Year	T	T	B. Up to 80%	A. Yes	F	A. Yes	T	A. Within any HSC Trust in Northern Ireland	F	T	T	B. October	B. No	F	T	F	B. Yes Unless I Have A Fever	C. 10-14 Days	B. No	F	T	F	A. Yes	F	F	F	T	C. Only if They are At Risk	T	T	F	T	T
113	2.5	1						T																		C. No					T
114	92.5	37	F	F	B. Antibiotics	F	F	F	A. Every Year	T	T	B. Up to 80%	A. Yes	F	C. Yes but avoid very old or very young people	F	C. Both HSC Trusts and Your GP	F	T	T	B. October		F	F	F	B. Yes Unless I Have A Fever	C. 10-14 Days	A. Yes	F	T	F	A. Yes	F	F	F	T	C. Only if They are At Risk	T	T	F	T	T
115	80	32	F	F	B. Antibiotics	F	F	F	A. Every Year	T	T	B. Up to 80%	A. Yes	F	A. Yes	F	A. Within any HSC Trust in Northern Ireland	F	F	T	B. October	B. No	T	T	F	B. Yes Unless I Have A Fever	C. 10-14 Days	A. Yes	F	T	T	A. Yes	F	F	F	T	C. Only if They are At Risk	T	F	F	T	T
116	95	38	F	F	B. Antibiotics	F	F	F	A. Every Year	T	T	B. Up to 80%	A. Yes	F	A. Yes	F	C. Both HSC Trusts and Your GP	F	T	T	B. October	B. No	F	F	F	B. Yes Unless I Have A Fever	C. 10-14 Days	A. Yes	F	T	T	C. If You Want To	F	F	F	T	B. No	T	T	F	T	T
117	80	32	F	F	B. Antibiotics	F	F	F	A. Every Year	T	T	B. Up to 80%	A. Yes	F	A. Yes	T	A. Within any HSC Trust in Northern Ireland	T	T	T	B. October	B. No	F	F	F	A. Yes	C. 10-14 Days	A. Yes	F	T	T	C. If You Want To	T	F	F	T	A. Yes	T	T	T	T	T
118	95	38	F	F	B. Antibiotics	F	F	T	A. Every Year	T	T	B. Up to 80%	A. Yes	F	A. Yes	F	C. Both HSC Trusts and Your GP	F	F	T	B. October	B. No	F	F	F	B. Yes Unless I Have A Fever	C. 10-14 Days	A. Yes	F	T	T	A. Yes	F	F	F	T	C. Only if They are At Risk	T	T	F	T	T
119	80	32	F	F	A. Antivirals	F	F	F	A. Every Year	T	T	B. Up to 80%	A. Yes	F	C. Yes but avoid very old or very young people	T	C. Both HSC Trusts and Your GP	F	T	T	B. October	A. Yes	F	T	F	B. Yes Unless I Have A Fever	B. 1-5 Days	A. Yes	F	T	T	C. If You Want To	F	F	T	T	C. Only if They are At Risk	T	T	F	T	T
120	95	38	F	F	B. Antibiotics	F	F	F	A. Every Year	T	T	B. Up to 80%	A. Yes	F	A. Yes	T	C. Both HSC Trusts and Your GP	F	T	T	B. October	B. No	F	F	F	B. Yes Unless I Have A Fever	C. 10-14 Days	A. Yes	F	T	T	C. If You Want To	F	F	F	T	C. Only if They are At Risk	T	T	F	T	T
121	92.5	37	F	F	B. Antibiotics	F	F	F	A. Every Year	T	T	B. Up to 80%	A. Yes	F	C. Yes but avoid very old or very young people	T	C. Both HSC Trusts and Your GP	F	T	T	B. October	B. No	F	F	F	B. Yes Unless I Have A Fever	C. 10-14 Days	A. Yes	F	T	T	A. Yes	F	T	F	T	C. Only if They are At Risk	T	T	F	T	T
122	90	36	F	F	A. Antivirals	F	F	F	A. Every Year	T	T	A. 100%	A. Yes	F	A. Yes	T	C. Both HSC Trusts and Your GP	F	T	T	B. October	B. No	F	T	F	B. Yes Unless I Have A Fever	C. 10-14 Days	A. Yes	F	T	T	A. Yes	F	F	F	T	C. Only if They are At Risk	T	T	F	T	T
123	70	28	F	F	B. Antibiotics	F	F	T	A. Every Year	T	F	B. Up to 80%	A. Yes	F	B. No	T	C. Both HSC Trusts and Your GP	F	F	T	B. October	B. No	F	T	F	A. Yes	C. 10-14 Days	A. Yes	F	F	F	A. Yes	F	T	T	T	A. Yes	T	T	F	T	T
124	85	34	F	F	B. Antibiotics	F	F	F	A. Every Year	T	T	B. Up to 80%	A. Yes	F	C. Yes but avoid very old or very young people	T	C. Both HSC Trusts and Your GP	F	T	T	B. October	B. No	F	F	F	B. Yes Unless I Have A Fever	C. 10-14 Days	A. Yes	F	T	T	A. Yes	F	T	T	T	B. No	F	T	F	T	T
Class Scoring	85.23	34.47	93.8	93.8	86.05	93.02	93.8	80.62	96.12	93.8	90.7	89.92	86.05	89.92	65.12	37.98	85.27	93.8	82.95	91.47	89.92	91.47	85.27	77.52	94.57	66.67	86.82	89.15	79.84	93.02	86.05	69.77	77.52	87.6	79.84	92.25	73.64	89.15	85.27	92.25	91.47	83.72
